# Supplementary material for: Functional analysis of differentially expressed circular RNAs in sheep subcutaneous fat
Source: BMC Genomics. 2023 Oct 5;24:591. doi: 10.1186/s12864-023-09401-6 (PMC10557293; doi:10.1186/s12864-023-09401-6)
Supplement: Supplementary file 1 — Additional file 1: Supplementary Table 1. Primer information for qRT -PCR. [file 12864_2023_9401_MOESM1_ESM.xlsx]

## Sheet: Primer
Table S1 Primer sequences of quantitative real-time PCR
Type	Name	Forward primer	Reverse primer	Product length（bp）
miRNA	NC_040253.1_5757	CAAGATGCTGGCATAGCTGT	Kit comes with it	#
	NC_040278.1_37507	GCATTGGCACGTCTTGGAATGA	Kit comes with it
	NC_040278.1_37602	CAGCAGCAATTCATGTTTTGA	Kit comes with it
	NC_040262.1_21536	GCCCGCAAAGACCCAGCAAA	Kit comes with it
	NC_040255.1_11631	TATGGCACTGGTAGAATTCACT	Kit comes with it
	U6	CAAGGATGACACGCAAATTCG	Kit comes with it
mRNA	PPP2R5A	GGTGTAATTGTTGAATCAGCG	Forward	82
		TATCACTTGGAGGAAGAGTTCG	Reverse
	AKT3	CGCACACGTTTCTATGGT	Forward	85
		CCAACTTGAGATCACGGT	Reverse
	PCK1	CACCTTTGTTCAACTTAGGGAC	Forward	83
		GTGCATTCTGGCTAACTGAT	Reverse
	ACTB	ACCAGTTCGCCATGGATGAT	Forward	118
		CCCACGATGGAAGGGAAGAC	Reverse
circRNA	circRNA91	AGGTGAGACGCTGCCTTGT	Forward	120
		TGTTATGTTACTAGGAGCACAGACA	Reverse
	circRNA388	TTGCCAAAGAAGTCAGCCAT	Forward	164
		ACCCTTCCCAGCCACAGA	Reverse
	GAPDH	TGGAGAAACCTGCCAAGTATGATGAG	Forward	131
		AGAGTGAGTGTCGCTGTTGAAGTCG	Reverse
