# Supplementary material for: Functional analysis of differentially expressed circular RNAs in sheep subcutaneous fat
Source: BMC Genomics. 2023 Oct 5;24:591. doi: 10.1186/s12864-023-09401-6 (PMC10557293; doi:10.1186/s12864-023-09401-6)
Supplement: Supplementary file 2 — Additional file 2: Supplementary Table 2. All circular RNAs identified in fat tissues. [file 12864_2023_9401_MOESM2_ESM.xlsx]

## Sheet: Sheet1
Table S2 All circular RNAs identified in fat tissues
circRNA id	Chromosome	Host gene id	Strand	circRNA start	circRNA end	Signal	circRNA type	X_PF_1	X_PF_2	X_PF_3	D_PF_1	D_PF_2	D_PF_3
circRNA6234	NC_040252.1	gene-GDAP2	-	100159625	100177245	CTac	exon	0.0115067	0	0	0.0173856	0	0
circRNA15485	NC_040252.1	gene-WDR3	+	100236705	100238680	GTAG	exon	0	0	0	0	0.0225551	0
circRNA2607	NC_040252.1	gene-SPAG17	-	100281943	100318342	ctAC	exon	0	0.012363	0	0	0	0
circRNA18322	NC_040252.1	gene-DUSP28	-	1005842	1006081	CTAC	intron	0	0	0	0	0	0.0165847
circRNA18455	NC_040252.1	gene-TBX15	-	101402293	101402496	CTAC	intron	0	0	0.0121118	0	0	0
circRNA3528	NC_040252.1	gene-TBX15	-	101416846	101446379	ctAC	exon	0	0	0.0181677	0	0.0112776	0
circRNA18269	NC_040252.1	gene-WARS2	-	101614757	101615014	CTAC	exon	0	0	0.0121118	0	0	0
circRNA18359	NC_040252.1	gene-ZNF697	-	101970597	101970823	CTAC	exon	0	0	0	0	0	0.0110565
circRNA17465	NC_040252.1	gene-DLGAP3	-	10214387	10214993	CTAC	exon	0	0.0185445	0	0	0	0
circRNA10829	NC_040252.1	gene-SEC22B	-	102557021	102564330	CTAC	exon	0	0.0185445	0	0	0	0
circRNA6745	NC_040252.1	gene-PDE4DIP	+	102771736	102787928	GTAG	exon	0.0115067	0.024726	0	0	0	0
circRNA5560	NC_040252.1	gene-ZMYM6	-	10317574	10337365	ctAC	exon	0	0.012363	0	0	0	0
circRNA10524	NC_040252.1	gene-ZMYM6	-	10329537	10337365	ctAC	exon	0	0	0	0.0115904	0.0507491	0.0331695
circRNA7733	NC_040252.1	gene-ZMYM6	-	10329537	10343002	ctAC	exon	0	0	0	0.0115904	0	0
circRNA6036	NC_040252.1	gene-ZMYM6	-	10329537	10347728	ctAC	exon	0	0	0	0	0.0112776	0
circRNA3584	NC_040252.1	gene-ZMYM6	-	10329537	10358777	CTAC	exon	0	0.024726	0	0	0	0
circRNA12739	NC_040252.1	gene-ZMYM6	-	10332688	10337365	ctac	exon	0.10356	0.0989042	0.0423913	0.028976	0.0112776	0.022113
circRNA9144	NC_040252.1	gene-ZMYM6	-	10332688	10343002	ctac	exon	0	0	0	0	0.0112776	0
circRNA6727	NC_040252.1	gene-ZMYM6	-	10342538	10358777	CTAC	exon	0	0	0	0	0.0112776	0
circRNA5031	NC_040252.1	gene-FMO5	-	103820442	103842230	CTAC	exon	0	0	0.0121118	0	0	0
circRNA16889	NC_040252.1	gene-CHD1L	+	103963004	103963943	GTAG	intron	0	0	0.0242236	0	0	0.0165847
circRNA8282	NC_040252.1	gene-ZMYM1	+	10396894	10409101	GTAG	intron	0	0.0185445	0	0	0	0
circRNA13487	NC_040252.1	gene-ZMYM1	+	10404477	10408287	gtag	exon	0	0.012363	0	0	0	0
circRNA8427	NC_040252.1	gene-ACP6	-	104424612	104436535	CTAC	exon	0	0	0	0	0	0.0165847
circRNA13194	NC_040252.1	gene-ACP6	-	104426046	104430179	CTAC	exon	0.0287667	0	0	0	0	0
circRNA11453	NC_040252.1	gene-ACP6	-	104428994	104435356	ctAC	exon	0.0115067	0	0	0	0	0
circRNA12725	NC_040252.1	gene-ACP6	-	104431533	104436223	CTAC	intron	0.0230134	0	0	0	0	0
circRNA16826	NC_040252.1	gene-SFPQ	-	10448714	10449696	CtAC	exon	0	0.012363	0	0	0	0
circRNA8764	NC_040252.1	gene-SFPQ	-	10449648	10460792	CTAC	exon	0.0115067	0	0	0	0	0
circRNA17196	NC_040252.1	gene-LOC101115331	+	104696024	104696784	GTAG	exon	0.0345201	0.024726	0.0242236	0.0115904	0.0225551	0.022113
circRNA6076	NC_040252.1	gene-LOC101115331	+	104702778	104720877	GTAG	exon	0	0	0.0121118	0	0	0
circRNA8238	NC_040252.1	gene-LOC101115331	+	104711328	104723630	GTAG	intron	0.0402734	0.0370891	0.0666149	0	0.0733042	0.0718672
circRNA15789	NC_040252.1	gene-LOC101115331	+	104719153	104720877	GTAG	exon	0.0115067	0.012363	0	0.0231808	0	0
circRNA4335	NC_040252.1	gene-RNF115	-	104815057	104840117	CTac	exon	0	0.012363	0	0	0	0
circRNA2270	NC_040252.1	gene-RNF115	-	104817319	104856775	ctAC	exon	0.0115067	0	0	0	0	0
circRNA1844	NC_040252.1	gene-RNF115	-	104817319	104861584	ctAC	exon	0	0	0	0	0	0.0165847
circRNA6498	NC_040252.1	gene-RNF115	-	104839906	104856775	ctAC	exon	0.0230134	0.0556336	0.0181677	0	0.0169164	0
circRNA5062	NC_040252.1	gene-RNF115	-	104839906	104861584	ctAC	exon	0.0230134	0.0370891	0	0	0.0394715	0.0165847
circRNA12413	NC_040252.1	gene-RNF115	-	104856733	104861792	CTAC	intron	0	0	0	0	0.0112776	0
circRNA12522	NC_040252.1	gene-PIAS3	-	104903552	104908488	CTAC	intron	0	0	0	0	0	0.0110565
circRNA15994	NC_040252.1	gene-RBM8A	-	104964974	104966550	CTAC	intron	0	0	0	0	0.0112776	0
circRNA10135	NC_040252.1	gene-LIX1L	-	104973037	104981500	CTAC	exon	0	0.012363	0	0.0173856	0	0
circRNA18247	NC_040252.1	gene-ANKRD34A,gene-POLR3GL	+	105008865	105009128	GTAG	intron	0.0863001	0.0494521	0.0423913	0.028976	0	0.022113
circRNA16641	NC_040252.1	gene-TXNIP	-	105022334	105023443	CTAC	exon	0	0	0	0.0173856	0	0
circRNA16645	NC_040252.1	gene-TXNIP	+	105023039	105024146	GTAG	intron	0	0	0	0	0	0.0110565
circRNA15318	NC_040252.1	gene-LOC101120207	-	105623987	105626093	ctAC	intron	0.0115067	0	0	0	0	0
circRNA1972	NC_040252.1	gene-ZMYM4	+	10579038	10621658	GTag	intron	0	0.012363	0	0	0	0
circRNA16264	NC_040252.1	gene-MTMR11	-	105792120	105793493	CTAC	exon	0	0.012363	0	0	0	0
circRNA11853	NC_040252.1	gene-OTUD7B	-	105809648	105815408	CTAC	exon	0	0	0	0	0.0112776	0
circRNA6910	NC_040252.1	gene-OTUD7B	-	105809648	105825383	CTAC	exon	0	0	0	0.0115904	0	0
circRNA6402	NC_040252.1	gene-VPS45	+	105935163	105952284	GTAG	exon	0	0	0.0121118	0.0173856	0	0.0110565
circRNA10412	NC_040252.1	gene-VPS45	+	105935705	105943702	GTag	intron	0.01726	0	0	0	0	0
circRNA14420	NC_040252.1	gene-ANP32E	-	106057869	106060768	CTAC	exon	0.0230134	0.012363	0	0	0	0
circRNA13291	NC_040252.1	gene-PRPF3	+	106157247	106161275	GTAG	exon	0.0115067	0	0	0	0	0
circRNA14513	NC_040252.1	gene-ZMYM4	+	10618842	10621658	GTAG	intron	0	0.012363	0	0	0	0
circRNA14554	NC_040252.1	gene-ZMYM4	+	10618879	10621658	GTag	exon	0.161094	0.228716	0.145342	0.173856	0.18608	0.160319
circRNA7279	NC_040252.1	gene-ZMYM4	+	10618879	10633626	GTag	exon	0.01726	0.0309076	0.0121118	0.0115904	0	0.0165847
circRNA10423	NC_040252.1	gene-ZMYM4	+	10621075	10629060	GTag	exon	0	0	0	0	0	0.022113
circRNA4611	NC_040252.1	gene-RPRD2	+	106213125	106236677	GTAG	exon	0	0.024726	0.0121118	0	0	0
circRNA12728	NC_040252.1	gene-RPRD2	+	106231990	106236677	GTag	exon	0.0402734	0.0679966	0.10295	0.0463617	0.0169164	0.0276412
circRNA1196	NC_040252.1	gene-ZMYM4	+	10633127	10686881	GTAG	exon	0.0115067	0	0	0	0	0
circRNA4500	NC_040252.1	gene-GOLPH3L	-	106407533	106431691	ctAC	exon	0	0	0.0121118	0	0	0
circRNA3564	NC_040252.1		-	106436556	106465906	CTAC	intergenic_region	0	0.012363	0	0	0	0
circRNA1152	NC_040252.1		-	106436556	106491206	ctAC	intergenic_region	0	0	0	0	0	0.0110565
circRNA9236	NC_040252.1	gene-CTSS	-	106481086	106491206	ctAC	intron	0	0	0	0	0	0.0110565
circRNA13999	NC_040252.1		-	106490049	106493332	ctAC	intergenic_region	0	0	0	0.0231808	0	0
circRNA17608	NC_040252.1	gene-CTSK	-	106509840	106510383	CTAC	exon	0	0	0	0	0.0112776	0
circRNA14847	NC_040252.1	gene-ARNT	-	106524705	106527225	CTAC	exon	0.0115067	0	0	0	0	0
circRNA10910	NC_040252.1	gene-ARNT	-	106540338	106547529	ctAC	exon	0.0115067	0	0	0	0	0
circRNA12748	NC_040252.1		-	106555527	106560187	CTAC	intergenic_region	0	0	0.0181677	0	0	0
circRNA11633	NC_040252.1	gene-SETDB1	+	106651619	106657676	GTAG	exon	0	0	0.0181677	0	0	0
circRNA11089	NC_040252.1	gene-VPS72	-	106825476	106832388	CTAC	exon	0	0	0	0.0115904	0	0
circRNA16778	NC_040252.1	gene-VPS72	-	106831380	106832388	CTAC	exon	0.230134	0.574881	0.278571	0.226013	0.202996	0.210073
circRNA14154	NC_040252.1	gene-VPS72	-	106832653	106835808	CTAC	intron	0.0345201	0.0185445	0.0302795	0.0231808	0.0507491	0.0110565
circRNA8186	NC_040252.1	gene-PIP5K1A	+	106853261	106865676	GTag	intron	0	0	0	0	0	0.0165847
circRNA5019	NC_040252.1	gene-PIP5K1A	+	106865645	106887514	GTag	intron	0	0	0	0.0173856	0	0
circRNA8126	NC_040252.1	gene-PIP5K1A	+	106870828	106883388	GTAG	exon	0	0	0	0	0.0112776	0
circRNA13896	NC_040252.1	gene-PIP5K1A	+	106873385	106876781	GTAG	exon	0	0	0.0242236	0	0	0
circRNA402	NC_040252.1	gene-ZMYM4	+	10695543	10771515	GTag	exon	0	0.012363	0	0	0	0
circRNA17169	NC_040252.1	gene-ZNF687,gene-PI4KB	-	106962337	106963114	CTAC	exon	0.12082	0.0432706	0.0666149	0.0463617	0.0451103	0.0497542
circRNA649	NC_040252.1	gene-ZMYM4	+	10704374	10771515	GTAG	intron	0.0575334	0.0494521	0.0242236	0.0637473	0.0563878	0.0497542
circRNA16436	NC_040252.1	gene-POGZ	-	107122449	107123705	CtAC	exon	0.01726	0	0	0.0115904	0	0
circRNA12654	NC_040252.1	gene-TUFT1	+	107241384	107246170	GTaG	exon	0	0.0309076	0	0	0	0
circRNA17256	NC_040252.1	gene-TUFT1	+	107246084	107246812	GTag	exon	0	0	0	0.0173856	0	0
circRNA8705	NC_040252.1	gene-TUFT1	-	107248785	107260061	CTAC	intron	0	0	0	0	0	0.0110565
circRNA10317	NC_040252.1	gene-TUFT1	+	107248787	107256964	GTAG	exon	0.0517801	0.0309076	0	0.0115904	0.0112776	0.0110565
circRNA12421	NC_040252.1	gene-TUFT1	+	107251913	107256964	GTAG	exon	0.01726	0.0679966	0.0423913	0.0405665	0.0112776	0.0276412
circRNA18342	NC_040252.1	gene-SNX27	+	107319311	107319542	GTAG	exon	0.0402734	0.024726	0.0302795	0.0173856	0.0394715	0.0276412
circRNA4929	NC_040252.1	gene-SNX27	+	107319311	107341526	GTAG	exon	0	0	0.0242236	0	0	0.0110565
circRNA4453	NC_040252.1	gene-SNX27	+	107319311	107343696	GTAG	exon	0	0.0309076	0	0	0	0
circRNA3874	NC_040252.1	gene-SNX27	+	107319311	107346739	GTAG	exon	0.0115067	0.0185445	0	0.0173856	0	0
circRNA2819	NC_040252.1	gene-SNX27	+	107319311	107354006	GTAG	exon	0.0230134	0.0185445	0.0181677	0.0115904	0	0.0110565
circRNA1790	NC_040252.1	gene-SNX27	+	107319311	107364181	GTAG	exon	0.0230134	0.024726	0	0.0115904	0.0112776	0
circRNA1273	NC_040252.1	gene-SNX27	+	107319311	107371560	GTAG	exon	0	0.0309076	0	0	0	0.022113
circRNA11014	NC_040252.1	gene-SNX27	+	107339708	107346739	GTAG	exon	0.0230134	0.0185445	0	0.0231808	0.0169164	0.0165847
circRNA7431	NC_040252.1	gene-SNX27	+	107339708	107354006	GTAG	exon	0	0.0556336	0.0242236	0.0115904	0	0.0110565
circRNA4444	NC_040252.1	gene-SNX27	+	107339708	107364181	GTAG	exon	0	0.0185445	0.0121118	0	0	0.0165847
circRNA9099	NC_040252.1	gene-SNX27	+	107343592	107354006	GTaG	exon	0.0345201	0.012363	0.0363354	0.0173856	0	0.0110565
circRNA10726	NC_040252.1	gene-SNX27	+	107364092	107371560	GTAG	exon	0	0	0	0	0.0281939	0
circRNA16756	NC_040252.1	gene-SNX27	+	107370529	107371560	GTag	exon	0	0	0	0	0.0112776	0
circRNA8018	NC_040252.1	gene-ZMYM4	+	10758684	10771515	GTAG	exon	0.0460267	0.117449	0.0484472	0	0.0507491	0.0552824
circRNA8673	NC_040252.1	gene-THEM4	-	107600987	107612355	ctac	exon	0	0	0	0	0	0.0110565
circRNA15652	NC_040252.1	gene-ZMYM4	+	10769692	10771515	GTag	exon	0.0230134	0.0185445	0	0	0.0112776	0.0110565
circRNA2930	NC_040252.1		-	107773220	107806959	ctAC	intergenic_region	0	0	0	0	0.0281939	0
circRNA17858	NC_040252.1	gene-KIAA0319L	-	10810051	10810467	CTAC	intron	0	0	0	0	0	0.0165847
circRNA12287	NC_040252.1	gene-KIAA0319L	-	10834913	10840124	CTAC	exon	0.01726	0	0	0	0	0
circRNA14530	NC_040252.1	gene-KIAA0319L	-	10849419	10852220	CTAC	intron	0	0	0	0	0	0.0165847
circRNA14481	NC_040252.1	gene-KIAA0319L	-	10849419	10852260	ctAC	exon	0.0978068	0.0741781	0.10295	0.0811329	0.0451103	0.132678
circRNA17666	NC_040252.1	gene-KIAA0319L	-	10875567	10876078	CTAC	exon	0	0	0.0181677	0	0	0.0110565
circRNA11610	NC_040252.1	gene-INTS3	+	110326615	110332705	GTAG	exon	0	0	0	0	0.0112776	0
circRNA16671	NC_040252.1	gene-GATAD2B	+	110398602	110399692	GTAG	intron	0.0115067	0	0	0	0	0
circRNA9154	NC_040252.1	gene-UBAP2L	+	110673606	110683898	GTag	exon	0	0.012363	0	0	0	0
circRNA15875	NC_040252.1	gene-UBAP2L	+	110682241	110683898	GTAG	exon	0	0	0	0.0115904	0	0
circRNA12254	NC_040252.1	gene-UBAP2L	+	110682241	110687500	GTAG	exon	0	0	0	0	0	0.0165847
circRNA17742	NC_040252.1	gene-UBAP2L	+	110682389	110682862	GTAG	intron	0	0.012363	0	0.0115904	0	0
circRNA5698	NC_040252.1	gene-UBAP2L	+	110692627	110711902	GTAG	exon	0	0	0	0	0	0.0110565
circRNA12610	NC_040252.1	gene-UBAP2L	+	110695800	110700626	GTAG	exon	0	0.0185445	0	0	0	0
circRNA17660	NC_040252.1	gene-UBAP2L	+	110696457	110696969	GTAG	intron	0	0	0.0121118	0	0	0
circRNA16797	NC_040252.1	gene-ATP8B2	+	110739208	110740206	GTAG	exon	0	0.012363	0	0	0	0
circRNA17455	NC_040252.1	gene-IL6R	+	110824669	110825281	gtAG	exon	0	0	0	0	0.0112776	0.022113
circRNA14673	NC_040252.1	gene-IL6R	+	110824669	110827342	GTAG	exon	0.0287667	0.024726	0	0	0	0.0110565
circRNA5438	NC_040252.1	gene-IL6R	+	110824669	110844854	GTAG	exon	0	0	0	0	0.0112776	0
circRNA17012	NC_040252.1	gene-TDRD10	+	110909391	110910260	GTAG	exon	0	0.012363	0	0	0	0
circRNA12608	NC_040252.1	gene-ADAR	-	110993635	110998466	CTAC	exon	0.0115067	0	0	0	0	0
circRNA18361	NC_040252.1	gene-PBXIP1	+	111328056	111328282	GTAG	intron	0	0	0	0	0.0112776	0
circRNA18647	NC_040252.1	gene-SHC1	+	111345847	111346009	GTAG	intron	0	0	0	0	0.0169164	0
circRNA18467	NC_040252.1	gene-ZBTB7B	-	111389351	111389550	CTac	intron	0	0	0.0121118	0	0	0
circRNA15673	NC_040252.1	gene-AGO4	+	11142189	11143997	GTAG	exon	0	0	0.0121118	0	0	0.0110565
circRNA17621	NC_040252.1	gene-AGO4	+	11157593	11158127	GCAG	exon	0.0517801	0.012363	0.0302795	0.0231808	0.0281939	0.0276412
circRNA18507	NC_040252.1	gene-RUSC1	-	111659549	111659741	ctAC	intron	0	0	0.0121118	0	0	0
circRNA9573	NC_040252.1	gene-ASH1L,gene-DAP3	-	111675435	111684896	CTAC	exon	0	0.024726	0	0	0	0
circRNA14578	NC_040252.1	gene-ASH1L,gene-DAP3	-	111682140	111684896	CTAC	exon	0	0.0309076	0	0	0	0
circRNA732	NC_040252.1	gene-ASH1L,gene-DAP3	-	111702490	111767311	CTAC	exon	0.01726	0.012363	0	0	0	0
circRNA758	NC_040252.1	gene-ASH1L,gene-DAP3	-	111719156	111783399	CTAC	exon	0.0115067	0.024726	0	0.0405665	0	0
circRNA678	NC_040252.1	gene-ASH1L,gene-DAP3	-	111719156	111785566	CTAC	intron	0	0.012363	0	0	0	0.0110565
circRNA9759	NC_040252.1	gene-ASH1L,gene-DAP3	-	111758214	111767311	CTAC	exon	0.0460267	0.0185445	0.0484472	0	0	0.0165847
circRNA4310	NC_040252.1	gene-ASH1L,gene-DAP3	-	111758214	111783399	CTAC	exon	0.178354	0.389435	0.10295	0.156471	0.107137	0.160319
circRNA3891	NC_040252.1	gene-ASH1L,gene-DAP3	-	111758214	111785566	CTAC	intron	0	0	0.0121118	0	0	0.0165847
circRNA317	NC_040252.1	gene-ASH1L,gene-DAP3	-	111758214	111838346	CTAC	exon	0.0460267	0.0494521	0.0484472	0	0.0620266	0.0110565
circRNA17231	NC_040252.1	gene-ASH1L,gene-DAP3	-	111766567	111767311	CTAC	exon	0.0747935	0.0370891	0	0.0347713	0.0563878	0.0663389
circRNA6519	NC_040252.1	gene-ASH1L,gene-DAP3	-	111766567	111783399	CTAC	exon	0.109314	0.185445	0.163509	0.139085	0.14097	0.154791
circRNA2823	NC_040252.1	gene-ASH1L,gene-DAP3	-	111766567	111801233	CTAC	intron	0	0	0	0	0	0.0110565
circRNA2301	NC_040252.1	gene-ASH1L,gene-DAP3	-	111766567	111805724	CTAC	exon	0	0	0	0	0	0.0110565
circRNA510	NC_040252.1	gene-ASH1L,gene-DAP3	-	111766567	111838346	CTAC	exon	0	0	0	0.0115904	0	0
circRNA816	NC_040252.1	gene-ASH1L,gene-DAP3	-	111775741	111838346	CTac	intron	0	0.012363	0	0	0	0
circRNA4876	NC_040252.1	gene-ASH1L,gene-DAP3	-	111783298	111805724	CTAC	exon	0	0	0	0.0115904	0	0
circRNA1134	NC_040252.1	gene-ASH1L,gene-DAP3	-	111783298	111838346	CTAC	exon	0.01726	0.0370891	0.0545031	0.028976	0	0.0276412
circRNA12836	NC_040252.1	gene-ASH1L,gene-DAP3	-	111801161	111805724	CTAC	exon	0	0	0	0	0	0.0165847
circRNA2520	NC_040252.1	gene-ASH1L,gene-DAP3	-	111801161	111838346	CTAC	exon	0	0.0494521	0.0484472	0.0115904	0.0507491	0.0497542
circRNA1309	NC_040252.1	gene-ASH1L,gene-DAP3	-	111801161	111852916	CTAC	intron	0	0	0	0	0	0.0276412
circRNA8087	NC_040252.1	gene-ASH1L,gene-DAP3	-	111825697	111838346	CTAC	intron	0.0115067	0.0185445	0.0121118	0.0347713	0.0112776	0
circRNA17644	NC_040252.1	gene-ASH1L,gene-DAP3	-	111837826	111838346	CTAC	exon	0.592594	0.754144	0.702484	0.515774	0.315772	0.7242
circRNA13111	NC_040252.1	gene-ASH1L,gene-DAP3	-	111837826	111842061	ctAC	intron	0	0	0.0242236	0	0	0
circRNA7133	NC_040252.1	gene-ASH1L,gene-DAP3	-	111837826	111852916	CTAC	intron	0.0345201	0.0309076	0.0242236	0.0173856	0.0563878	0.0497542
circRNA9765	NC_040252.1	gene-DAP3	+	111895945	111905032	GTAG	intron	0	0	0	0	0.0112776	0
circRNA12095	NC_040252.1		-	111907303	111912784	CTAC	intergenic_region	0	0	0.0121118	0	0	0
circRNA15919	NC_040252.1	gene-GON4L,gene-MSTO1	-	111920628	111922255	CTAC	exon	0	0.012363	0	0	0	0
circRNA110	NC_040252.1		-	111929410	112021465	CTAC	intergenic_region	0	0	0	0.0521569	0	0
circRNA16435	NC_040252.1	gene-GON4L,gene-MSTO1	-	111945636	111946893	CTAC	intron	0.0230134	0.024726	0.0181677	0.0115904	0	0
circRNA17219	NC_040252.1	gene-GON4L,gene-MSTO1	-	111946145	111946893	CTAC	exon	0	0	0	0.0173856	0	0
circRNA9990	NC_040252.1	gene-GON4L,gene-MSTO1	-	111954624	111963318	CTac	exon	0	0	0	0	0	0.0276412
circRNA5499	NC_040252.1	gene-GON4L,gene-MSTO1	-	111954624	111974608	CTac	exon	0.0115067	0.0309076	0	0	0	0
circRNA1206	NC_040252.1		-	112002763	112056220	CTAC	intergenic_region	0.01726	0	0	0	0	0
circRNA1242	NC_040252.1		-	112003438	112056207	CTaC	intergenic_region	0	0.012363	0	0	0	0
circRNA1240	NC_040252.1		-	112003438	112056220	CTaC	intergenic_region	0.0460267	0.0185445	0.0121118	0.0231808	0.0338327	0.0386977
circRNA1256	NC_040252.1		-	112003679	112056220	CTAC	intergenic_region	0.109314	0.222534	0.205901	0.197037	0.14097	0.375921
circRNA1259	NC_040252.1		-	112003749	112056220	CTAC	intergenic_region	0.01726	0	0	0	0	0.0331695
circRNA1264	NC_040252.1		-	112003800	112056220	CTAC	intergenic_region	0.0575334	0.0185445	0.0242236	0.0405665	0.0169164	0.0276412
circRNA1278	NC_040252.1		-	112004008	112056220	CTAC	intergenic_region	0	0	0	0	0.0169164	0
circRNA8194	NC_040252.1		-	112021271	112033648	CTAC	intergenic_region	0	0	0	0	0	0.0110565
circRNA12345	NC_040252.1	gene-YY1AP1	-	112026765	112031908	CTAC	intron	0	0	0	0.0231808	0	0
circRNA14991	NC_040252.1	gene-YY1AP1	-	112030774	112033177	CTAC	intron	0.0115067	0	0	0	0	0
circRNA14445	NC_040252.1	gene-YY1AP1	-	112030774	112033648	CTAC	intron	0.0115067	0	0.0121118	0	0	0
circRNA17301	NC_040252.1	gene-YY1AP1	-	112040919	112041623	CtAC	exon	0	0	0.0423913	0.0173856	0.0225551	0.0110565
circRNA17909	NC_040252.1	gene-AGO1	+	11211798	11212190	GTAG	exon	0	0.012363	0	0	0	0
circRNA17984	NC_040252.1	gene-LOC114117352,gene-ARHGEF2	-	112142673	112143037	CTAC	intron	0	0	0	0	0.0112776	0
circRNA18564	NC_040252.1	gene-UBQLN4	+	112227383	112227565	GTag	intron	0	0	0	0	0	0.022113
circRNA18694	NC_040252.1	gene-UBQLN4	+	112227412	112227565	GTag	intron	0	0	0.0121118	0	0	0
circRNA4638	NC_040252.1	gene-AGO3	+	11264553	11287995	GTAG	exon	0	0.0494521	0	0	0	0
circRNA8342	NC_040252.1	gene-AGO3	+	11275894	11287995	GTag	exon	0.0345201	0.024726	0.0121118	0	0	0
circRNA18299	NC_040252.1	gene-NES	-	112789007	112789252	CTac	intron	0	0	0	0.0173856	0	0
circRNA11031	NC_040252.1	gene-AGO3	+	11280999	11287995	GTag	exon	0	0.012363	0.0181677	0	0	0
circRNA16384	NC_040252.1	gene-AGO3	+	11286701	11287995	GTAG	exon	0	0.0865412	0.0363354	0	0	0
circRNA10756	NC_040252.1	gene-AGO3	+	11312950	11320367	GTag	exon	0	0	0	0	0.0112776	0
circRNA5380	NC_040252.1	gene-AGO3	+	11317824	11338245	GTag	exon	0.01726	0	0	0.0115904	0	0
circRNA15179	NC_040252.1	gene-LOC101108528	-	113209995	113212221	CTAC	exon	0	0	0	0	0	0.0165847
circRNA18078	NC_040252.1	gene-MAP7D1	+	11446140	11446459	GTAG	intron	0.0115067	0	0	0	0	0
circRNA14750	NC_040252.1	gene-THRAP3	+	11504722	11507320	GTag	intron	0	0	0.060559	0	0	0
circRNA932	NC_040252.1		+	115136211	115195766	GTAG	intergenic_region	0.0115067	0	0.0302795	0	0.0169164	0
circRNA13410	NC_040252.1	gene-THRAP3	+	11537740	11541627	GTAG	exon	0	0	0	0	0.0169164	0
circRNA16804	NC_040252.1	gene-THRAP3	+	11539363	11540357	GTAG	exon	0	0	0	0	0.0112776	0
circRNA17826	NC_040252.1	gene-THRAP3	-	11546444	11546872	CTAC	intron	0	0	0.0242236	0	0	0
circRNA5996	NC_040252.1	gene-LOC101112936	-	116586907	116605223	ctAC	exon	0	0	0	0	0	0.0165847
circRNA16963	NC_040252.1	gene-MRPS15	-	11668867	11669758	CTAC	intron	0	0	0	0.0115904	0	0
circRNA17320	NC_040252.1	gene-IGSF9	-	117806735	117807428	CTAC	intron	0	0.012363	0	0	0	0
circRNA18685	NC_040252.1	gene-DCAF8,gene-PEA15	+	118088190	118088345	GTAG	exon	0	0.0185445	0	0	0	0
circRNA18561	NC_040252.1	gene-DCAF8,gene-PEA15	-	118089280	118089463	CTac	intron	0.01726	0.0679966	0.0545031	0.0579521	0.0338327	0.0331695
circRNA17957	NC_040252.1	gene-DCAF8,gene-PEA15	-	118089280	118089654	CTac	intron	0	0.012363	0	0	0	0
circRNA7376	NC_040252.1	gene-DCAF8,gene-PEA15	-	118100312	118114750	CTAC	exon	0	0.012363	0	0	0	0
circRNA18207	NC_040252.1	gene-COPA	-	118163269	118163541	CTAC	intron	0	0.012363	0	0	0	0
circRNA16832	NC_040252.1	gene-NDUFS2	-	119722146	119723125	CTAC	intron	0.01726	0	0	0	0	0
circRNA17264	NC_040252.1	gene-CFAP126	-	119841228	119841953	ctAC	intron	0.0115067	0	0	0	0	0.0110565
circRNA11705	NC_040252.1	gene-ATF6	+	120326639	120332586	GTag	exon	0	0.012363	0	0	0	0
circRNA10532	NC_040252.1	gene-ATF6	+	120339613	120347423	GTAG	exon	0.0115067	0.0309076	0.0121118	0.0115904	0	0
circRNA384	NC_040252.1	gene-ATF6	+	120339613	120416536	GTAG	exon	0	0.0185445	0	0	0	0
circRNA16369	NC_040252.1	gene-ATF6	+	120362553	120363853	GTAG	exon	0	0.0185445	0	0	0	0
circRNA1184	NC_040252.1	gene-ATF6	+	120362553	120416536	GTAG	exon	0	0	0	0	0	0.0110565
circRNA981	NC_040252.1	gene-ATF6	+	120362553	120420771	GTAG	exon	0.0115067	0	0.0121118	0	0	0
circRNA10382	NC_040252.1	gene-ATF6	+	120393382	120401429	GTag	exon	0	0.0679966	0.0484472	0.0173856	0.0281939	0.0386977
circRNA4704	NC_040252.1	gene-ATF6	+	120393382	120416536	GTag	exon	0	0	0	0	0	0.0110565
circRNA3886	NC_040252.1	gene-ATF6	+	120393382	120420771	GTag	exon	0	0.0309076	0.0181677	0	0	0.0165847
circRNA6655	NC_040252.1	gene-ATF6	+	120400121	120416536	GTAG	exon	0	0.0185445	0	0	0.0112776	0
circRNA5314	NC_040252.1	gene-ATF6	+	120400121	120420771	GTAG	exon	0	0.0432706	0	0	0	0
circRNA15029	NC_040252.1	gene-ATF6	+	120542738	120545102	GTAG	intron	0	0	0	0.0173856	0	0
circRNA1889	NC_040252.1	gene-LOC101108006	+	120949845	120993491	gtAG	exon	0.0115067	0	0	0	0	0
circRNA2436	NC_040252.1	gene-LOC101108006	+	120981102	121018980	GTAG	exon	0	0.0185445	0	0	0	0
circRNA4217	NC_040252.1	gene-LOC101108006	+	120993350	121018980	GTAG	exon	0	0.012363	0	0	0	0
circRNA15420	NC_040252.1	gene-LOC101108006	+	121016954	121018980	GTAG	exon	0	0.012363	0	0	0	0
circRNA8763	NC_040252.1	gene-LOC101108006	+	121016954	121028099	GTAG	exon	0	0	0	0	0.0112776	0
circRNA14176	NC_040252.1	gene-DDR2	+	121510577	121513711	GTAG	exon	0.0402734	0.0432706	0.0121118	0	0.0281939	0.0165847
circRNA12122	NC_040252.1	gene-DDR2	+	121523179	121528628	GTAG	exon	0	0	0	0	0.0169164	0
circRNA9487	NC_040252.1	gene-DDR2	+	121523179	121532793	gtAG	exon	0	0.012363	0	0	0	0.0110565
circRNA7830	NC_040252.1	gene-DDR2	+	121523179	121536441	GTAG	exon	0.0115067	0	0	0	0	0
circRNA12949	NC_040252.1	gene-DDR2	+	121528385	121532793	gtAG	exon	0	0	0	0.0115904	0	0
circRNA10380	NC_040252.1	gene-DDR2	+	121528385	121536441	GTAG	exon	0	0	0	0	0.0225551	0
circRNA8704	NC_040252.1	gene-DDR2	+	121531760	121543046	GTAG	exon	0	0	0.0121118	0	0	0
circRNA18432	NC_040252.1	gene-DDR2	+	121536231	121536441	GTaG	exon	0.0230134	0.0185445	0.0302795	0.0115904	0.0112776	0.0276412
circRNA9531	NC_040252.1	gene-DDR2	+	121536231	121545764	GTaG	exon	0.01726	0	0	0	0	0
circRNA14407	NC_040252.1	gene-DDR2	+	121542855	121545764	GTAG	exon	0	0	0	0	0	0.0110565
circRNA14071	NC_040252.1	gene-NUF2	+	122309775	122313013	GTAG	exon	0	0.012363	0	0	0	0
circRNA7075	NC_040252.1	gene-NUF2	+	122309775	122325065	GTAG	exon	0	0.024726	0	0	0	0
circRNA11318	NC_040252.1	gene-PBX1	+	124125661	124132216	GTAG	exon	0.0115067	0	0.0121118	0.0115904	0	0
circRNA5475	NC_040252.1	gene-PBX1	+	124125661	124145730	GTAG	exon	0.0115067	0	0	0	0.0225551	0
circRNA3664	NC_040252.1	gene-PBX1	+	124125661	124154366	GTAG	exon	0.0287667	0.0185445	0.0181677	0.0521569	0	0.0552824
circRNA7280	NC_040252.1	gene-PBX1	+	124139629	124154366	GTAG	exon	0.01726	0	0	0	0.0112776	0.022113
circRNA16091	NC_040252.1	gene-PBX1	+	124152871	124154366	GTAG	exon	0	0	0	0	0.0169164	0
circRNA14305	NC_040252.1	gene-ALDH9A1	-	125196666	125199664	CTAC	exon	0.01726	0	0	0	0	0
circRNA14084	NC_040252.1		-	125251936	125255165	CTAC	intergenic_region	0.0747935	0.173082	0	0.121699	0.225551	0.22113
circRNA3511	NC_040252.1	gene-TMCO1	-	125273688	125303315	ctAC	exon	0	0.012363	0	0	0	0
circRNA7887	NC_040252.1	gene-TMCO1	-	125290207	125303315	ctAC	exon	0	0	0	0.0231808	0.0112776	0.0110565
circRNA7200	NC_040252.1	gene-TMCO1	-	125290207	125305134	ctAC	intron	0	0.012363	0	0	0	0
circRNA7193	NC_040252.1	gene-TMCO1	-	125290207	125305157	ctAC	intron	0	0	0	0	0	0.0110565
circRNA10499	NC_040252.1	gene-UCK2	+	125419397	125427263	GTag	exon	0	0	0.0181677	0	0	0
circRNA16118	NC_040252.1	gene-POGK	+	126514090	126515573	GTAG	exon	0	0	0	0	0.0169164	0
circRNA11304	NC_040252.1	gene-TADA1	-	126526034	126532601	CTAC	exon	0	0	0	0	0.0112776	0
circRNA16102	NC_040252.1	gene-ILDR2	-	126646862	126648352	CTAC	exon	0.0115067	0	0.0181677	0	0	0
circRNA2745	NC_040252.1	gene-POU2F1	+	127208747	127244018	GTAG	exon	0	0	0.0181677	0	0	0
circRNA15423	NC_040252.1	gene-POU2F1	+	127241993	127244018	GTAG	exon	0	0	0	0	0	0.0165847
circRNA13600	NC_040252.1	gene-POU2F1	+	127287046	127290737	GTAG	intron	0.0230134	0	0	0	0	0
circRNA16388	NC_040252.1	gene-RCSD1	+	127542469	127543758	GTAG	exon	0	0	0	0.0173856	0	0
circRNA11579	NC_040252.1	gene-RCSD1	+	127542469	127548603	GTAG	exon	0.0115067	0	0.0121118	0	0.0112776	0
circRNA11401	NC_040252.1	gene-MPZL1	+	127637704	127644132	GTAG	exon	0	0.012363	0	0	0	0
circRNA9267	NC_040252.1	gene-MPZL1	+	127637704	127647739	GTAG	exon	0.0115067	0	0	0	0	0
circRNA4440	NC_040252.1		-	127761158	127785641	CTAC	intergenic_region	0.0115067	0	0	0	0	0
circRNA14915	NC_040252.1	gene-DCAF6	+	127872068	127874532	gtag	intron	0	0.0185445	0	0	0	0
circRNA3379	NC_040252.1	gene-DCAF6	+	127872068	127902576	GTag	exon	0.0517801	0.0185445	0.0423913	0.0463617	0.0112776	0.0110565
circRNA7676	NC_040252.1	gene-DCAF6	+	127888979	127902576	GTag	exon	0.0115067	0	0	0	0	0.0165847
circRNA1479	NC_040252.1	gene-DCAF6	+	127888979	127938239	GTag	exon	0	0	0	0.0115904	0	0.0110565
circRNA4210	NC_040252.1	gene-DCAF6	+	127902391	127928041	gtAG	exon	0	0.0185445	0	0	0	0
circRNA2679	NC_040252.1	gene-DCAF6	+	127902391	127938239	GTAG	exon	0	0	0	0	0.0112776	0
circRNA7110	NC_040252.1	gene-DCAF6	+	127923073	127938239	GTAG	exon	0.0287667	0	0	0	0.0112776	0
circRNA1138	NC_040252.1	gene-DCAF6	+	127923073	127978023	GtAG	exon	0	0.012363	0	0	0	0
circRNA14011	NC_040252.1	gene-DCAF6	+	127934960	127938239	GTag	exon	0.0230134	0.0185445	0	0	0	0
circRNA5823	NC_040252.1	gene-DCAF6	+	127934960	127953829	GTag	intron	0.0287667	0	0.0121118	0	0	0
circRNA4219	NC_040252.1	gene-DCAF6	+	127957400	127983013	GTAG	exon	0	0.012363	0	0.0115904	0	0
circRNA11167	NC_040252.1	gene-DCAF6	+	127971220	127978023	GtAG	exon	0	0.012363	0	0	0	0
circRNA2965	NC_040252.1	gene-DCAF6	+	127975952	128009438	GTAG	exon	0	0.012363	0	0	0	0
circRNA8505	NC_040252.1	gene-DCAF6	+	127997669	128009438	GTAG	exon	0.0230134	0.012363	0.0181677	0	0.0112776	0
circRNA5520	NC_040252.1	gene-DCAF6	+	127997669	128017588	GTAG	intron	0	0	0	0	0	0.0110565
circRNA16991	NC_040252.1	gene-DCAF6	+	127999688	128000567	GTAG	exon	0	0.012363	0	0	0	0
circRNA9423	NC_040252.1	gene-DCAF6	+	127999688	128009438	GTAG	exon	0.01726	0.0309076	0.0302795	0.0579521	0.0225551	0.0110565
circRNA7998	NC_040252.1	gene-TIPRL	+	128136172	128149072	GTAG	exon	0.0747935	0.0618151	0.0423913	0.0173856	0.0733042	0.022113
circRNA1783	NC_040252.1	gene-TIPRL	+	128136172	128181100	gtAG	intron	0	0	0	0	0.0112776	0
circRNA8000	NC_040252.1	gene-TIPRL	+	128136177	128149072	GTAG	intron	0	0	0	0	0.0112776	0
circRNA6030	NC_040252.1		+	128191203	128209413	GTag	intergenic_region	0	0	0	0.0115904	0	0
circRNA1765	NC_040252.1		+	128191203	128236370	GTag	intergenic_region	0	0.0185445	0	0	0	0
circRNA14391	NC_040252.1	gene-RCAN1	+	128993810	128996728	GTag	exon	0	0	0.0121118	0	0	0
circRNA18305	NC_040252.1	gene-MRPS6	-	129462384	129462627	CTAC	intron	0	0	0	0	0.0112776	0
circRNA5747	NC_040252.1	gene-ITSN1	-	129818930	129838061	CTAC	exon	0	0.012363	0	0	0.0112776	0
circRNA12334	NC_040252.1	gene-ITSN1	-	129836708	129841876	CTAC	exon	0	0	0	0.0173856	0	0
circRNA3213	NC_040252.1	gene-ITSN1	-	129836708	129868314	CTAC	exon	0	0	0	0	0.0112776	0
circRNA5882	NC_040252.1	gene-ITSN1	-	129841749	129860447	CTAC	exon	0	0	0	0	0.0112776	0
circRNA5811	NC_040252.1	gene-ITSN1	-	129841749	129860658	ctAC	exon	0	0	0	0.028976	0.0225551	0
circRNA3985	NC_040252.1	gene-ITSN1	-	129841749	129868549	CTAC	exon	0.0115067	0.012363	0	0	0	0
circRNA18008	NC_040252.1	gene-ITSN1	-	129860308	129860658	ctAC	exon	0	0.012363	0	0	0	0
circRNA10407	NC_040252.1	gene-ITSN1	-	129860308	129868314	CTAC	exon	0	0	0	0	0.0112776	0
circRNA10569	NC_040252.1	gene-ITSN1	-	129860571	129868314	CTaC	exon	0	0	0	0	0	0.0110565
circRNA1423	NC_040252.1	gene-ITSN1	-	129868174	129918283	CTAC	exon	0	0	0	0	0.0112776	0
circRNA15669	NC_040252.1	gene-ITSN1	-	129875767	129877578	CTAC	exon	0	0	0.0121118	0	0	0
circRNA6631	NC_040252.1	gene-ITSN1	-	129875767	129892267	CTAC	exon	0	0	0	0	0.0112776	0.0165847
circRNA7988	NC_040252.1	gene-ITSN1	-	129877441	129890352	ctAC	exon	0	0.0309076	0	0	0	0
circRNA7252	NC_040252.1	gene-ITSN1	-	129877441	129892267	CTAC	exon	0	0	0	0.0115904	0.0112776	0
circRNA15438	NC_040252.1	gene-ITSN1	-	129890256	129892267	CTAC	exon	0	0	0	0	0.0169164	0
circRNA13949	NC_040252.1	gene-ITSN1	-	129914949	129918283	CTAC	exon	0.0978068	0.129812	0.0423913	0.0347713	0.0902206	0.0386977
circRNA16119	NC_040252.1	gene-ITSN1	-	129941597	129943077	CTac	intron	0	0.0309076	0.0181677	0.0173856	0.0281939	0.0110565
circRNA17923	NC_040252.1	gene-ITSN1	-	129972043	129972428	ctAC	intron	0.0115067	0	0	0	0	0
circRNA17632	NC_040252.1	gene-SON	-	130051701	130052229	ctAC	exon	0	0	0	0	0	0.0110565
circRNA14738	NC_040252.1	gene-SON	-	130051701	130054309	CTAC	exon	0.0115067	0	0	0	0	0
circRNA18822	NC_040252.1	gene-SON	+	130058426	130058551	GTAG	intron	0	0	0	0.0231808	0	0
circRNA9341	NC_040252.1	gene-IFNGR2	-	130193856	130203751	CTac	exon	0.01726	0	0	0	0	0
circRNA6356	NC_040252.1	gene-IFNGR2	-	130193856	130211123	CTac	exon	0	0.0185445	0	0	0	0
circRNA10666	NC_040252.1	gene-IFNGR2	-	130203543	130211123	CTAC	exon	0	0	0	0	0	0.0165847
circRNA12880	NC_040252.1	gene-IFNAR1	-	130291295	130295799	CTAC	exon	0	0.024726	0	0.0173856	0	0
circRNA8830	NC_040252.1	gene-IFNAR2	-	130426051	130437019	CTAC	exon	0	0	0	0.0115904	0	0
circRNA10512	NC_040252.1	gene-MTF1	-	13086441	13094286	CTAC	exon	0.0115067	0	0	0	0	0
circRNA5759	NC_040252.1	gene-PAXBP1	+	130906255	130925355	gtAG	exon	0	0.024726	0	0	0	0
circRNA11171	NC_040252.1	gene-SYNJ1	+	130957902	130964700	GTAG	intron	0	0	0.0181677	0	0	0
circRNA5531	NC_040252.1	gene-SYNJ1	+	130979792	130999674	GTag	exon	0	0	0	0	0	0.0110565
circRNA14757	NC_040252.1	gene-SYNJ1	+	130992265	130994859	GTag	exon	0.0287667	0.0618151	0.060559	0.0695425	0.0338327	0.0331695
circRNA7814	NC_040252.1	gene-SYNJ1	+	130992265	131005561	GTag	exon	0	0	0	0.0115904	0	0.0110565
circRNA16556	NC_040252.1	gene-SYNJ1	+	131000830	131002002	GTag	exon	0	0.012363	0.060559	0.0231808	0	0.0165847
circRNA13823	NC_040252.1	gene-EVA1C	-	131146184	131149629	CTAC	exon	0	0.012363	0	0	0.0281939	0.0110565
circRNA13888	NC_040252.1	gene-URB1	+	131225042	131228444	GTAG	exon	0	0	0.0181677	0	0	0
circRNA14004	NC_040252.1	gene-INPP5B	-	13130910	13134192	ctAC	exon	0	0	0	0.0115904	0	0
circRNA17391	NC_040252.1	gene-URB1	+	131369567	131370221	GTAG	exon	0.0287667	0	0	0	0	0
circRNA9540	NC_040252.1	gene-SF3A3	-	13174941	13184464	ctAC	intron	0	0	0	0	0	0.0165847
circRNA12503	NC_040252.1	gene-SF3A3	-	13190947	13195900	CTAC	exon	0	0.012363	0	0	0	0
circRNA18238	NC_040252.1	gene-SF3A3	-	13195636	13195900	CTAC	exon	0	0.012363	0	0	0	0
circRNA8235	NC_040252.1	gene-SCAF4	+	132012636	132024944	gtAG	exon	0	0.012363	0	0	0	0
circRNA6658	NC_040252.1	gene-SCAF4	-	132018878	132035281	CTAC	intron	0	0	0	0	0.0169164	0
circRNA14759	NC_040252.1	gene-SOD1	+	132043518	132046111	GTAG	intron	0	0.012363	0	0	0	0
circRNA8401	NC_040252.1	gene-TIAM1	+	132459538	132471502	GTAG	exon	0	0.0185445	0	0	0	0
circRNA16842	NC_040252.1	gene-TIAM1	+	132470529	132471502	GTaG	exon	0.0115067	0	0	0	0	0
circRNA10701	NC_040252.1	gene-TIAM1	+	132488531	132496041	GTAG	exon	0.01726	0	0	0	0	0
circRNA14604	NC_040252.1	gene-TIAM1	+	132512083	132514812	GTAG	exon	0.01726	0	0	0	0	0
circRNA1301	NC_040252.1	gene-TIAM1	+	132521830	132573734	GTAG	exon	0	0.0185445	0	0	0	0
circRNA15366	NC_040252.1	gene-TIAM1	+	132586146	132588208	GTAG	exon	0	0.012363	0.0121118	0.0173856	0	0
circRNA16596	NC_040252.1		-	135028928	135030076	CTAC	intergenic_region	0.0230134	0	0	0	0.0169164	0
circRNA15647	NC_040252.1	gene-USP16	-	135377454	135379279	CTAC	exon	0	0.0185445	0	0	0	0
circRNA6725	NC_040252.1	gene-USP16	-	135377454	135393698	ctAC	exon	0.0747935	0.111267	0.0847826	0.0521569	0.0394715	0.0829237
circRNA5480	NC_040252.1	gene-USP16	-	135377454	135397510	CTAC	exon	0	0	0	0	0.0112776	0
circRNA11450	NC_040252.1	gene-USP16	-	135381661	135388031	ctAC	exon	0	0	0	0	0	0.0165847
circRNA12881	NC_040252.1	gene-USP16	-	135389197	135393698	ctAC	exon	0.0230134	0.0185445	0.0302795	0	0	0
circRNA16930	NC_040252.1	gene-LTN1	+	135433972	135434882	GTAG	exon	0	0	0.0121118	0.0115904	0	0
circRNA4470	NC_040252.1	gene-LTN1	+	135434784	135459075	gtaG	exon	0.0230134	0	0	0	0	0
circRNA12268	NC_040252.1	gene-N6AMT1	-	135518027	135523270	ctAC	exon	0	0	0.0181677	0	0	0
circRNA8074	NC_040252.1	gene-ADAMTS5	+	137899656	137912344	GTAG	exon	0.01726	0.0309076	0.0121118	0	0.0225551	0
circRNA15246	NC_040252.1	gene-ADAMTS5	+	137925282	137927451	GTAG	intron	0	0	0.0121118	0	0	0
circRNA891	NC_040252.1	gene-CYYR1	+	138447270	138507691	GTAG	intron	0	0	0	0	0	0.0165847
circRNA8293	NC_040252.1	gene-CYYR1	+	138495504	138507691	GTag	intron	0.01726	0	0	0.0115904	0	0
circRNA73	NC_040252.1	gene-APP	+	138928020	139021861	GTAG	exon	0	0.012363	0	0	0	0
circRNA14640	NC_040252.1	gene-APP	+	138961541	138964243	GTag	exon	0.0345201	0.0370891	0.0423913	0.0173856	0.0169164	0.0110565
circRNA207	NC_040252.1	gene-APP	+	138961541	139047777	GTag	exon	0	0	0.0121118	0	0	0
circRNA471	NC_040252.1	gene-APP	-	138964052	139037786	CTAC	intron	0	0	0.0121118	0	0	0
circRNA4130	NC_040252.1	gene-APP	+	139021694	139047777	GTAG	exon	0.0287667	0	0	0	0	0
circRNA1211	NC_040252.1	gene-APP	+	139021694	139075050	GTAG	exon	0.0345201	0.0185445	0	0	0	0
circRNA4670	NC_040252.1	gene-APP	+	139024475	139047777	GTag	exon	0.0402734	0.0309076	0.0302795	0	0.0169164	0.0110565
circRNA1395	NC_040252.1	gene-APP	+	139024475	139075050	GTag	exon	0.0115067	0.024726	0	0	0	0
circRNA9262	NC_040252.1	gene-APP	+	139037733	139047777	GTAG	exon	0.01726	0	0.0121118	0	0	0
circRNA2504	NC_040252.1	gene-APP	+	139037733	139075050	GTAG	exon	0.0115067	0	0	0	0	0
circRNA10216	NC_040252.1	gene-APP	+	139037840	139046178	GTAG	intron	0	0	0	0	0.0169164	0
circRNA15921	NC_040252.1	gene-APP	+	139046151	139047777	GTAG	exon	0.0115067	0	0	0	0	0
circRNA13265	NC_040252.1	gene-APP	+	139070987	139075050	GTAG	exon	0	0.024726	0	0	0.0169164	0
circRNA18386	NC_040252.1	gene-APP	+	139111577	139111798	GTAG	exon	0	0	0.0181677	0	0.0112776	0
circRNA5181	NC_040252.1	gene-GABPA,gene-ATP5PF	-	139265444	139286612	CTAC	exon	0	0.0432706	0.0242236	0.0405665	0	0
circRNA6289	NC_040252.1	gene-GABPA,gene-ATP5PF	-	139269129	139286612	CTAC	exon	0	0	0	0.0115904	0	0
circRNA5005	NC_040252.1	gene-JAM2	-	139311023	139332945	ctAC	intron	0	0	0.0121118	0	0	0
circRNA12151	NC_040252.1	gene-JAM2	-	139321308	139326717	CTAC	exon	0.0920535	0.135993	0.0908385	0.115904	0.152247	0.182432
circRNA9023	NC_040252.1	gene-JAM2	-	139321308	139331886	ctAC	exon	0	0	0.0242236	0	0.0281939	0
circRNA8551	NC_040252.1	gene-JAM2	-	139321308	139332945	ctAC	exon	0.535061	1.24248	0.720652	0.394074	0.411631	0.386977
circRNA9878	NC_040252.1	gene-JAM2	-	139324075	139332945	ctAC	exon	0.01726	0.0185445	0	0.0173856	0	0
circRNA6576	NC_040252.1	gene-JAM2	-	139324079	139340755	CTAC	intron	0	0	0.0121118	0	0	0
circRNA16503	NC_040252.1	gene-JAM2	-	139331734	139332945	ctaC	exon	0.01726	0	0.0121118	0	0	0
circRNA9800	NC_040252.1	gene-JAM2	-	139331734	139340755	CTaC	exon	0.0345201	0.0803597	0.0726708	0.0231808	0.0338327	0.0276412
circRNA7476	NC_040252.1	gene-MACF1	+	14562208	14576372	GTAG	exon	0	0.012363	0	0	0	0
circRNA12064	NC_040252.1	gene-MACF1	+	14584361	14589875	GTAG	exon	0	0.024726	0	0	0	0
circRNA7150	NC_040252.1	gene-NDUFA10	+	1481131	1496184	GTAG	exon	0	0	0	0	0	0.0110565
circRNA13260	NC_040252.1	gene-TRIT1	-	15028220	15032287	CTAC	exon	0.0230134	0.024726	0	0	0.0112776	0.0497542
circRNA12044	NC_040252.1	gene-BTG3	+	150587239	150592773	GTAG	exon	0.0115067	0	0	0	0	0
circRNA16793	NC_040252.1		+	150739617	150740616	GTag	intergenic_region	0.01726	0	0	0	0	0
circRNA15035	NC_040252.1		-	151738274	151740632	CTac	intergenic_region	0	0.0309076	0	0	0	0
circRNA9	NC_040252.1		-	151914313	152013412	CTAC	intergenic_region	0.0460267	0.024726	0	0	0	0
circRNA1430	NC_040252.1		-	152103590	152153588	CTAC	intergenic_region	0	0.0865412	0	0	0.0112776	0
circRNA666	NC_040252.1		-	152103590	152170380	ctAC	intergenic_region	0	0.0185445	0	0	0	0.022113
circRNA15912	NC_040252.1		-	152168751	152170380	ctAC	intergenic_region	0	0.0185445	0	0	0	0
circRNA16377	NC_040252.1		+	152242135	152243431	GTAG	intergenic_region	0	0.0185445	0	0	0	0
circRNA11276	NC_040252.1	gene-PPT1	-	15231157	15237777	CTAC	exon	0.0115067	0.0185445	0.0242236	0	0	0.0110565
circRNA7021	NC_040252.1	gene-USP25	-	152469074	152484510	ctAC	exon	0.0287667	0.0556336	0	0	0.0225551	0.0165847
circRNA2569	NC_040252.1	gene-USP25	-	152469074	152505872	CTAC	exon	0.01726	0.0432706	0	0	0.0281939	0
circRNA2566	NC_040252.1	gene-USP25	-	152469074	152505898	CTAC	intron	0	0	0	0	0.0112776	0
circRNA13028	NC_040252.1	gene-USP25	-	152472967	152477278	CTAC	exon	0	0	0	0	0.0112776	0
circRNA8597	NC_040252.1	gene-USP25	-	152472967	152484510	ctAC	exon	0	0.012363	0.0121118	0	0.0112776	0
circRNA10828	NC_040252.1	gene-USP25	-	152477199	152484510	ctAc	exon	0.12082	0.0927227	0.0423913	0	0.0281939	0.0165847
circRNA3292	NC_040252.1	gene-USP25	-	152477199	152508242	ctAc	exon	0.0115067	0	0.0181677	0	0	0
circRNA940	NC_040252.1	gene-USP25	-	152482463	152541793	ctAC	exon	0	0.012363	0	0	0	0.0110565
circRNA361	NC_040252.1	gene-USP25	-	152482463	152560381	ctAC	exon	0	0.0185445	0	0	0	0
circRNA5826	NC_040252.1	gene-USP25	-	152505777	152524632	CTAC	exon	0	0	0	0	0	0.0110565
circRNA2660	NC_040252.1	gene-USP25	-	152505777	152541793	ctAC	exon	0	0	0	0	0	0.0110565
circRNA3736	NC_040252.1	gene-USP25	-	152513509	152541793	ctac	exon	0	0	0	0	0	0.022113
circRNA1121	NC_040252.1	gene-USP25	-	152513509	152568744	CTac	exon	0	0.012363	0	0	0	0
circRNA545	NC_040252.1	gene-USP25	-	152513509	152584069	CTac	exon	0	0	0	0	0.0112776	0
circRNA298	NC_040252.1	gene-USP25	-	152513509	152594512	ctac	exon	0.0115067	0	0	0	0	0
circRNA10198	NC_040252.1	gene-USP25	-	152522013	152530377	ctAC	exon	0	0	0	0	0.0112776	0.022113
circRNA7137	NC_040252.1	gene-USP25	-	152522013	152537097	cTAC	exon	0	0.0370891	0	0	0	0
circRNA5562	NC_040252.1	gene-USP25	-	152522013	152541793	ctAC	exon	0	0.024726	0	0.0173856	0	0
circRNA2386	NC_040252.1	gene-USP25	-	152522013	152560381	ctAC	exon	0	0	0	0	0.0112776	0
circRNA1648	NC_040252.1	gene-USP25	-	152522013	152568744	CTAC	exon	0	0.0494521	0	0.0173856	0.0112776	0
circRNA837	NC_040252.1	gene-USP25	-	152522013	152584069	CTAC	exon	0	0	0	0	0.0169164	0
circRNA2097	NC_040252.1	gene-USP25	-	152527520	152568744	CTAC	exon	0	0	0	0	0.0169164	0
circRNA1066	NC_040252.1	gene-USP25	-	152527520	152584069	CTAC	exon	0.0115067	0	0.0121118	0.0115904	0	0
circRNA2329	NC_040252.1	gene-USP25	-	152529823	152568744	CTAC	exon	0	0	0	0	0.0112776	0
circRNA12598	NC_040252.1	gene-USP25	-	152536949	152541793	ctAC	exon	0	0	0.0121118	0	0	0
circRNA7850	NC_040252.1	gene-USP25	-	152536949	152550154	ctAC	exon	0.0115067	0.0309076	0.0181677	0	0	0
circRNA4642	NC_040252.1	gene-USP25	-	152536949	152560381	ctAC	exon	0.01726	0.0185445	0.0242236	0	0.0169164	0
circRNA3184	NC_040252.1	gene-USP25	-	152536949	152568744	CTAC	exon	0.0287667	0.0494521	0.0302795	0.0115904	0.0338327	0
circRNA1626	NC_040252.1	gene-USP25	-	152536949	152584069	CTAC	exon	0.264654	0.296713	0.157453	0.121699	0.214274	0.143734
circRNA1622	NC_040252.1	gene-USP25	-	152536949	152584082	CTAC	intron	0	0.0432706	0.0121118	0	0.0112776	0
circRNA1019	NC_040252.1	gene-USP25	-	152536949	152594512	ctAC	exon	0.0115067	0.0185445	0	0	0.0112776	0
circRNA776	NC_040252.1	gene-USP25	-	152536949	152600725	ctAC	intron	0	0	0.0181677	0	0	0
circRNA5893	NC_040252.1	gene-USP25	-	152541720	152560381	ctAC	exon	0	0.012363	0	0	0	0
circRNA2005	NC_040252.1	gene-USP25	-	152541720	152584069	CTAC	exon	0.0287667	0	0	0	0.0169164	0
circRNA7982	NC_040252.1	gene-USP25	-	152547455	152560381	ctAC	exon	0.0287667	0.0927227	0.0181677	0.0173856	0.0733042	0.0165847
circRNA2584	NC_040252.1	gene-USP25	-	152547455	152584069	CTAC	exon	0.0230134	0	0	0.028976	0	0.0386977
circRNA1631	NC_040252.1	gene-USP25	-	152547455	152594512	ctAC	exon	0.01726	0	0	0	0.0112776	0.0110565
circRNA1091	NC_040252.1	gene-USP25	-	152547455	152603290	CTAC	exon	0.0115067	0.0309076	0	0	0.0112776	0
circRNA2898	NC_040252.1	gene-USP25	-	152550017	152584069	CTAC	exon	0	0.012363	0	0	0	0
circRNA2878	NC_040252.1	gene-USP25	-	152560295	152594512	ctAC	exon	0	0	0.0121118	0	0	0
circRNA1935	NC_040252.1	gene-USP25	-	152560295	152603290	CTAC	exon	0	0.0185445	0	0	0	0
circRNA17831	NC_040252.1	gene-USP25	-	152563080	152563504	ctAC	intron	0	0.012363	0	0	0	0
circRNA5680	NC_040252.1	gene-USP25	-	152583946	152603290	CTAC	exon	0.01726	0.0679966	0	0	0	0
circRNA9885	NC_040252.1	gene-USP25	-	152594429	152603290	CTAC	exon	0.0230134	0.0618151	0	0	0	0
circRNA13122	NC_040252.1	gene-USP25	-	152599066	152603290	CTAC	exon	0.0115067	0.0494521	0.0121118	0.0173856	0.0112776	0
circRNA5672	NC_040252.1	gene-USP25	-	152599066	152618441	CTAC	intron	0	0	0	0.0115904	0	0
circRNA2325	NC_040252.1	gene-NRIP1	+	153421492	153460451	GTag	intron	0.0230134	0	0	0	0	0
circRNA3799	NC_040252.1	gene-NRIP1	+	153432563	153460451	GTag	exon	0.304927	0.173082	0.163509	0.208628	0.146608	0.18796
circRNA3368	NC_040252.1	gene-NRIP1	+	153432563	153463129	GTag	intron	0.0345201	0.024726	0.0242236	0	0.0281939	0.0165847
circRNA13277	NC_040252.1	gene-NRIP1	+	153505234	153509283	GTag	intron	0	0	0	0.0231808	0	0.0110565
circRNA7061	NC_040252.1		+	153589239	153604569	GTAG	intergenic_region	0	0.012363	0	0	0	0
circRNA13645	NC_040252.1	gene-RLF	+	15369866	15373498	GTag	exon	0	0.024726	0.0181677	0.0115904	0	0.0386977
circRNA8589	NC_040252.1	gene-RLF	+	15369866	15381420	GTag	exon	0.0287667	0.0185445	0	0.0231808	0	0.0276412
circRNA2786	NC_040252.1	gene-RLF	+	15369866	15404809	GTag	exon	0	0	0	0	0	0.0110565
circRNA6837	NC_040252.1		+	153851378	153867311	GTag	intergenic_region	0	0	0	0.0231808	0	0.0165847
circRNA3125	NC_040252.1		+	153858568	153890852	GTAG	intergenic_region	0	0	0	0	0.0112776	0
circRNA626	NC_040252.1		+	153858568	153926376	GTAG	intergenic_region	0	0	0	0	0	0.022113
circRNA5103	NC_040252.1	gene-SAMSN1	+	153959391	153980890	GTaG	exon	0	0	0	0.0173856	0	0
circRNA1210	NC_040252.1	gene-ROBO1	-	157998522	158051932	CTAC	intron	0.0115067	0	0	0	0	0
circRNA15020	NC_040252.1	gene-ROBO1	-	158009964	158012340	CTAC	exon	0.0115067	0	0	0	0	0
circRNA3782	NC_040252.1	gene-ROBO1	-	158023964	158051965	CTAC	intron	0	0	0	0.0115904	0	0
circRNA13546	NC_040252.1	gene-ROBO1	-	158048917	158052668	ctAC	exon	0	0.0185445	0	0	0	0
circRNA18264	NC_040252.1	gene-KCNQ4	-	15902394	15902653	CTAC	intron	0	0	0	0	0.0281939	0
circRNA146	NC_040252.1	gene-GBE1	-	161554208	161643140	CTAC	exon	0.01726	0	0	0	0	0
circRNA12138	NC_040252.1	gene-GBE1	-	161621157	161626582	CTAC	exon	0	0.012363	0	0	0	0
circRNA6159	NC_040252.1	gene-GBE1	-	161621157	161639014	ctAC	exon	0	0.0432706	0	0	0.0394715	0.0331695
circRNA4984	NC_040252.1	gene-GBE1	-	161621157	161643140	CTAC	exon	0	0.0370891	0.0181677	0.0115904	0	0
circRNA433	NC_040252.1	gene-GBE1	-	161621157	161696148	CTAC	exon	0	0.0432706	0.0787267	0.0405665	0.0169164	0.0331695
circRNA10549	NC_040252.1	gene-GBE1	-	161626472	161634250	CTAC	exon	0	0	0	0	0	0.0110565
circRNA8134	NC_040252.1	gene-GBE1	-	161626472	161639014	ctAC	exon	0	0.0494521	0	0	0	0
circRNA839	NC_040252.1	gene-GBE1	-	161634152	161696148	CTAC	exon	0	0.0185445	0.0181677	0	0	0
circRNA1227	NC_040252.1	gene-GBE1	-	161643025	161696148	CTAC	exon	0	0.0185445	0	0	0	0
circRNA9705	NC_040252.1	gene-GBE1	-	161686953	161696148	CTAC	exon	0	0.0432706	0.0121118	0.028976	0	0.0165847
circRNA13163	NC_040252.1	gene-SCMH1	-	16172838	16177016	CTAC	exon	0.126574	0.0865412	0.145342	0.0811329	0.163525	0.165847
circRNA7	NC_040252.1	gene-SCMH1	-	16172838	16272034	CtAC	exon	0.0287667	0	0.060559	0.028976	0.0169164	0.0331695
circRNA2834	NC_040252.1	gene-SCMH1	-	16228394	16262963	ctAC	exon	0	0.012363	0	0	0	0
circRNA1890	NC_040252.1	gene-SCMH1	-	16228394	16272034	CtAC	exon	0.0460267	0.024726	0	0.0231808	0.0112776	0
circRNA10940	NC_040252.1	gene-SCMH1	-	16255829	16262963	ctAC	exon	0.0115067	0.0927227	0.0423913	0	0.0338327	0.0663389
circRNA6737	NC_040252.1	gene-SCMH1	-	16255829	16272034	CtAC	exon	0.0115067	0.0309076	0.0121118	0.0115904	0.0225551	0.0276412
circRNA15877	NC_040252.1	gene-SCMH1	-	16270377	16272034	CtAc	exon	0.0287667	0.0989042	0.0242236	0.0521569	0.0563878	0
circRNA8910	NC_040252.1	gene-ZNF654	+	169902328	169913124	gtAG	exon	0	0	0	0	0.0112776	0
circRNA16474	NC_040252.1		-	17107114	17108344	CTAC	intergenic_region	0	0	0.0181677	0	0	0
circRNA16552	NC_040252.1	gene-LOC101122744	+	171322968	171324142	GTAG	intron	0	0	0	0	0	0.0110565
circRNA342	NC_040252.1	gene-LOC101122744	+	171322968	171401807	GTAG	intron	0	0	0	0.0173856	0	0
circRNA6605	NC_040252.1	gene-PROS1	-	172149593	172166165	ctAC	exon	0	0.012363	0	0	0	0
circRNA5804	NC_040252.1	gene-ARL13B	+	172212099	172231036	GTag	intron	0	0	0	0.0405665	0	0
circRNA9001	NC_040252.1	gene-ARL13B	+	172220410	172231036	GTag	exon	0.15534	0.222534	0.060559	0.0405665	0.0845818	0.0497542
circRNA1326	NC_040252.1	gene-ARL13B	+	172220410	172271989	GTag	exon	0.01726	0.0432706	0	0	0	0.0110565
circRNA18291	NC_040252.1	gene-ARL13B	+	172230787	172231036	GTAG	exon	0.01726	0	0	0	0	0
circRNA3265	NC_040252.1	gene-ARL13B	+	172230787	172262007	GTAG	exon	0	0.0309076	0	0	0	0
circRNA2099	NC_040252.1	gene-ARL13B	+	172230787	172271989	GTAG	exon	0.0115067	0	0.0363354	0.0231808	0.0169164	0
circRNA3293	NC_040252.1	gene-ARL13B	+	172230965	172262007	GTAG	intron	0	0	0	0	0.0169164	0
circRNA14298	NC_040252.1		-	172241926	172244931	ctac	intergenic_region	0	0	0	0	0	0.0110565
circRNA16896	NC_040252.1	gene-ARL13B	+	172261073	172262007	GTAG	exon	0.01726	0.0185445	0.0121118	0.0115904	0	0
circRNA10966	NC_040252.1	gene-ARL13B	+	172261073	172268171	GTAG	exon	0	0	0	0.0115904	0	0
circRNA8847	NC_040252.1	gene-ARL13B	+	172261073	172271989	GTAG	exon	0.0230134	0.012363	0.0242236	0	0.0169164	0.0110565
circRNA10851	NC_040252.1	gene-ARL13B	+	172264709	172271989	GTaG	exon	0	0	0.0242236	0	0	0
circRNA16591	NC_040252.1	gene-ARL13B	+	172270838	172271989	GTAg	exon	0.0287667	0.0309076	0.0242236	0.028976	0.0507491	0.0552824
circRNA2648	NC_040252.1	gene-FOXJ3	-	17309099	17345217	CTAC	exon	0	0	0	0	0.0169164	0
circRNA487	NC_040252.1	gene-FOXJ3	-	17309099	17381953	ctAC	exon	0	0	0	0	0.0169164	0
circRNA1503	NC_040252.1	gene-FOXJ3	-	17345134	17394089	CTAC	exon	0	0	0	0	0.0112776	0
circRNA415	NC_040252.1	gene-FOXJ3	-	17345134	17420717	CTAC	exon	0	0.0185445	0	0	0	0
circRNA1983	NC_040252.1	gene-FOXJ3	-	17378176	17420717	CTAC	intron	0	0	0	0.0173856	0	0.0165847
circRNA8280	NC_040252.1	gene-FOXJ3	-	17381879	17394089	CTAC	exon	0	0.0618151	0.0666149	0.028976	0	0.0331695
circRNA8227	NC_040252.1	gene-FOXJ3	-	17381879	17394201	CTAC	intron	0.01726	0	0.0181677	0.0115904	0.0225551	0
circRNA2337	NC_040252.1	gene-FOXJ3	-	17381879	17420717	CTAC	exon	0	0.0185445	0	0	0	0
circRNA13340	NC_040252.1	gene-BRD4	+	175397587	175401557	GTAG	exon	0.0115067	0.024726	0	0.0405665	0.0225551	0.0165847
circRNA6268	NC_040252.1	gene-BRD4	+	175397587	175415123	GTAG	exon	0	0	0.0121118	0	0	0
circRNA16084	NC_040252.1	gene-BRD4	+	175412510	175414009	GTAG	exon	0.01726	0	0	0	0	0
circRNA17342	NC_040252.1	gene-BRD4	-	175424666	175425346	CTAC	intron	0	0	0	0	0.0112776	0
circRNA16686	NC_040252.1	gene-NOTCH3	+	175459597	175460678	GTAG	exon	0.0287667	0	0	0	0	0
circRNA14469	NC_040252.1	gene-NOTCH3	+	175481503	175484355	GTag	exon	0	0	0	0.0115904	0	0
circRNA16806	NC_040252.1	gene-SYDE1,gene-ILVBL	+	175562158	175563151	gtAG	intron	0.0115067	0	0	0	0	0
circRNA18091	NC_040252.1	gene-SYDE1,gene-ILVBL	+	175572369	175572682	GTAG	exon	0	0	0.0181677	0	0	0
circRNA13946	NC_040252.1	gene-CCDC30	+	17621769	17625108	GTag	exon	0	0.012363	0	0	0	0
circRNA5633	NC_040252.1	gene-CCDC30	+	17621769	17641290	GTag	exon	0.01726	0.0432706	0.0363354	0	0.0225551	0
circRNA3486	NC_040252.1	gene-CCDC30	+	17621769	17651530	GTag	exon	0	0	0	0	0.0112776	0
circRNA2485	NC_040252.1	gene-CCDC30	+	17621769	17659226	GTag	intron	0.0115067	0	0	0	0	0
circRNA2483	NC_040252.1	gene-CCDC30	+	17621769	17659250	GTag	exon	0	0.012363	0	0.0231808	0.0112776	0
circRNA1016	NC_040252.1	gene-CCDC30	+	17621769	17679404	GTag	exon	0.0115067	0	0	0	0	0
circRNA9278	NC_040252.1	gene-CCDC30	+	17624988	17635005	gtag	exon	0	0	0	0	0	0.0110565
circRNA6695	NC_040252.1	gene-CCDC30	+	17624988	17641290	GTag	exon	0.0115067	0	0	0	0	0
circRNA16030	NC_040252.1	gene-CCDC30	+	17639748	17641290	GTAG	exon	0.01726	0.0185445	0.060559	0	0	0
circRNA8499	NC_040252.1	gene-CCDC30	+	17639748	17651530	GTAG	exon	0.0402734	0.0370891	0.0363354	0.0173856	0	0.0165847
circRNA6429	NC_040252.1	gene-CCDC30	+	17639748	17656791	GTAG	exon	0.0115067	0.0309076	0	0.0115904	0.0225551	0.0165847
circRNA5641	NC_040252.1	gene-CCDC30	+	17639748	17659250	GTAG	exon	0.0690401	0.0309076	0.0302795	0	0.0225551	0.022113
circRNA2352	NC_040252.1	gene-LOC114118381	+	177060112	177098802	gtag	intron	0	0	0	0.0115904	0	0
circRNA12157	NC_040252.1	gene-CCDC30	+	17708383	17713774	GTAG	exon	0.0115067	0	0	0	0.0112776	0.022113
circRNA3012	NC_040252.1	gene-CCDC30	+	17708383	17741464	GTAG	exon	0	0.0185445	0	0	0	0
circRNA2857	NC_040252.1	gene-CCDC30	+	17708383	17742772	GTAG	exon	0	0	0	0	0	0.022113
circRNA18041	NC_040252.1	gene-LOC114110385	+	177337741	177338076	GTAG	exon	0	0.0185445	0	0	0	0.0165847
circRNA9904	NC_040252.1		+	177337741	177346565	GTAG	intergenic_region	0.01726	0	0.060559	0.0579521	0	0
circRNA9303	NC_040252.1	gene-RIOX2,gene-CRYBG3	+	178014552	178024512	GTag	exon	0	0	0	0	0	0.0165847
circRNA5606	NC_040252.1	gene-RIOX2,gene-CRYBG3	+	178028448	178048069	GTAG	exon	0	0.012363	0	0	0	0
circRNA9400	NC_040252.1	gene-RIOX2,gene-CRYBG3	+	178064130	178073926	GTag	exon	0	0	0	0	0.0112776	0
circRNA9478	NC_040252.1	gene-P3H1	-	17821643	17831281	CTAC	exon	0	0	0.0121118	0	0	0
circRNA17293	NC_040252.1	gene-P3H1	-	17823927	17824634	CTAC	exon	0.0230134	0.0370891	0.0121118	0	0.0507491	0
circRNA14870	NC_040252.1	gene-P3H1	-	17830749	17833247	CTAC	exon	0	0	0	0.0115904	0	0
circRNA7207	NC_040252.1	gene-DCBLD2,gene-ST3GAL6	+	178880929	178895839	GTAG	intron	0	0	0	0	0	0.0110565
circRNA8234	NC_040252.1	gene-DCBLD2,gene-ST3GAL6	+	178917968	178930277	GTAG	exon	0	0.0370891	0	0.0173856	0.0281939	0
circRNA13558	NC_040252.1	gene-DCBLD2,gene-ST3GAL6	+	178948017	178951758	GTAG	exon	0.0115067	0	0.0242236	0	0	0
circRNA7781	NC_040252.1	gene-DCBLD2,gene-ST3GAL6	-	178965300	178978676	ctAC	exon	0	0.012363	0	0	0	0
circRNA6001	NC_040252.1	gene-DCBLD2,gene-ST3GAL6	-	179001982	179020271	ctAC	exon	0.0747935	0.0679966	0.0363354	0.0115904	0.0394715	0.0552824
circRNA4989	NC_040252.1	gene-DCBLD2,gene-ST3GAL6	-	179020044	179042012	ctAC	intron	0	0.012363	0	0	0	0
circRNA18309	NC_040252.1	gene-COL8A1	-	180085485	180085726	CTAC	intron	0	0.024726	0	0	0	0
circRNA18793	NC_040252.1	gene-COL8A1	+	180088793	180088924	GTAG	intron	0	0.012363	0	0	0	0
circRNA5610	NC_040252.1	gene-FILIP1L	-	180116278	180135876	ctAC	intron	0	0.012363	0	0	0.0281939	0
circRNA14560	NC_040252.1	gene-FILIP1L	-	180133101	180135876	ctAC	exon	0.0920535	0.222534	0.211957	0.156471	0.135331	0.12715
circRNA18280	NC_040252.1	gene-CMSS1,gene-FILIP1L	-	180185579	180185833	ctac	intron	0	0	0	0	0	0.0165847
circRNA6880	NC_040252.1	gene-CMSS1	+	180473928	180489740	GTAG	exon	0	0	0	0	0	0.0110565
circRNA7227	NC_040252.1	gene-TBC1D23	+	180593266	180608140	GTAG	exon	0	0.0185445	0	0	0	0
circRNA8576	NC_040252.1	gene-TBC1D23	+	180595199	180606774	GTag	exon	0.0115067	0	0	0	0	0
circRNA6442	NC_040252.1	gene-TBC1D23	+	180596555	180613549	GTAG	exon	0	0	0	0	0.0112776	0
circRNA12080	NC_040252.1	gene-TBC1D23	+	180608048	180613549	GTAG	exon	0	0	0	0.0115904	0	0
circRNA13644	NC_040252.1	gene-LNP1,gene-TOMM70	+	180681833	180685470	gtAG	intron	0	0.012363	0	0	0	0
circRNA5902	NC_040252.1	gene-LNP1,gene-TOMM70	-	180687857	180706481	CTAC	exon	0.0115067	0.0494521	0.0242236	0	0	0
circRNA17469	NC_040252.1	gene-LNP1,gene-TOMM70	-	180687981	180688585	CTAC	intron	0	0	0	0.0173856	0	0
circRNA7902	NC_040252.1	gene-LNP1,gene-TOMM70	-	180693400	180706481	CTAC	exon	0.0575334	0.0185445	0.0121118	0.0115904	0	0.0276412
circRNA14559	NC_040252.1	gene-LNP1,gene-TOMM70	-	180701077	180703852	CTAC	exon	0.0345201	0.012363	0	0	0.0169164	0
circRNA12155	NC_040252.1	gene-LNP1,gene-TOMM70	-	180701077	180706481	CTAC	exon	0.01726	0.0309076	0.0423913	0	0	0
circRNA15859	NC_040252.1	gene-LOC101110467	+	181004127	181005799	GTAG	exon	0	0	0	0.0115904	0	0
circRNA6672	NC_040252.1	gene-LOC101110467	+	181004127	181020479	GTAG	exon	0.01726	0	0	0	0	0
circRNA12550	NC_040252.1	gene-ABI3BP	-	181199228	181204127	CTAC	exon	0.0287667	0.0370891	0	0	0	0.0110565
circRNA5258	NC_040252.1	gene-ABI3BP	-	181212070	181232973	CTAC	exon	0.0115067	0.0309076	0	0	0	0
circRNA13741	NC_040252.1	gene-ABI3BP	+	181212944	181216462	GTAG	intron	0	0.0309076	0.0545031	0	0.0169164	0.0110565
circRNA14691	NC_040252.1	gene-ABI3BP	-	181230319	181232973	CTAC	exon	0	0.0618151	0	0	0	0
circRNA1159	NC_040252.1	gene-ABI3BP	-	181230319	181284908	CTAC	exon	0	0	0	0.0115904	0	0
circRNA13434	NC_040252.1	gene-ABI3BP	-	181240879	181244739	ctAC	exon	0	0.0309076	0	0	0	0
circRNA9978	NC_040252.1	gene-ABI3BP	-	181258085	181266795	CTAC	exon	0.01726	0	0	0	0	0
circRNA11636	NC_040252.1	gene-ABI3BP	-	181273746	181279803	cTAC	exon	0	0	0	0	0.0112776	0
circRNA7920	NC_040252.1	gene-ABI3BP	-	181276436	181289487	CTAC	exon	0	0.012363	0	0	0	0
circRNA4834	NC_040252.1	gene-ABI3BP	-	181276436	181299022	ctAC	exon	0	0.012363	0	0	0	0
circRNA9354	NC_040252.1	gene-ABI3BP	-	181278715	181288583	CTAC	exon	0	0	0	0.0115904	0	0
circRNA14810	NC_040252.1	gene-ABI3BP	+	181279759	181282302	GTAG	intron	0	0	0	0	0	0.0110565
circRNA16147	NC_040252.1	gene-ABI3BP	-	181280895	181282356	CTAC	exon	0	0	0.0181677	0	0	0
circRNA12656	NC_040252.1	gene-ABI3BP	-	181284861	181289645	CTAC	intron	0	0.012363	0	0	0	0
circRNA12537	NC_040252.1	gene-ABI3BP	-	181294102	181299022	ctAC	exon	0.0345201	0.135993	0.0242236	0.0115904	0.0169164	0.0386977
circRNA5813	NC_040252.1	gene-ABI3BP	-	181294102	181312995	ctAC	exon	0	0.024726	0	0	0	0
circRNA4739	NC_040252.1	gene-ABI3BP	-	181312921	181335926	CTac	exon	0.0115067	0	0	0	0	0
circRNA2008	NC_040252.1	gene-ABI3BP	-	181312921	181355240	CTac	exon	0	0.0185445	0	0	0	0
circRNA15832	NC_040252.1	gene-ABI3BP	-	181324952	181326644	ctAC	exon	0.201367	0.12363	0.0908385	0.0521569	0.078943	0.0165847
circRNA3410	NC_040252.1	gene-ABI3BP	-	181324952	181355240	CTAC	exon	0	0.0309076	0	0	0.0112776	0
circRNA5471	NC_040252.1	gene-ABI3BP	-	181335164	181355240	CTAC	exon	0.0287667	0.0185445	0	0.028976	0	0
circRNA14069	NC_040252.1	gene-ABI3BP	-	181351999	181355240	CTAC	exon	0	0.0185445	0	0	0	0
circRNA17015	NC_040252.1		-	181723066	181723935	CTac	intergenic_region	0	0	0	0	0.0169164	0
circRNA1559	NC_040252.1	gene-IMPG2	-	181734640	181782815	ctAC	exon	0	0	0	0	0.0112776	0
circRNA2200	NC_040252.1	gene-IMPG2	-	181756386	181796472	ctAC	exon	0	0.0432706	0.0121118	0.0231808	0	0.0165847
circRNA3496	NC_040252.1	gene-IMPG2	-	181766749	181796472	ctAC	exon	0	0.0309076	0	0	0	0
circRNA5050	NC_040252.1	gene-IMPG2	-	181774769	181796472	ctAC	exon	0	0	0	0.0115904	0	0
circRNA14366	NC_040252.1	gene-IMPG2	-	181793531	181796472	ctAC	exon	0.115067	0.0927227	0.0787267	0.0521569	0.0281939	0.0497542
circRNA1693	NC_040252.1	gene-SENP7	-	181862729	181908780	ctAC	exon	0	0.0185445	0	0	0	0
circRNA823	NC_040252.1	gene-SENP7	-	181862729	181925199	CTAC	exon	0.0517801	0.024726	0.0363354	0.0927234	0.0169164	0.0165847
circRNA2018	NC_040252.1	gene-SENP7	-	181883012	181925199	CTAC	exon	0.0747935	0.105086	0.0484472	0.0753377	0.0281939	0.0552824
circRNA11729	NC_040252.1	gene-SENP7	-	181919276	181925199	CTac	exon	0.0115067	0	0	0.0115904	0	0
circRNA16605	NC_040252.1	gene-SENP7	-	181925147	181926289	CTAC	intron	0	0	0	0.0115904	0	0
circRNA12512	NC_040252.1	gene-CEP97	+	182064986	182069927	GTAG	exon	0	0	0.0181677	0	0	0
circRNA14671	NC_040252.1	gene-NFKBIZ	+	182176364	182179039	Gtag	exon	0	0	0.0121118	0	0	0
circRNA17763	NC_040252.1	gene-CDC20	+	18628070	18628532	GTAG	intron	0	0	0	0.0115904	0	0
circRNA1612	NC_040252.1	gene-ALCAM	+	187013747	187060965	GTAG	exon	0.0230134	0	0	0	0	0
circRNA1086	NC_040252.1		-	187299122	187355235	CTAC	intergenic_region	0	0	0	0	0	0.0110565
circRNA8285	NC_040252.1	gene-LOC101114404	-	187369786	187381992	CTAC	exon	0	0.012363	0	0	0	0
circRNA1754	NC_040252.1		-	189099656	189144936	CTAC	intergenic_region	0.0230134	0	0	0	0	0
circRNA4724	NC_040252.1		-	189100379	189123449	ctAC	intergenic_region	0	0	0.0121118	0	0.0169164	0
circRNA195	NC_040252.1	gene-BBX	+	189601228	189687982	GTAG	exon	0.01726	0	0	0	0	0
circRNA11677	NC_040252.1	gene-BBX	+	189668273	189674262	GTAG	exon	0.0287667	0	0.0121118	0	0.0225551	0.022113
circRNA5585	NC_040252.1	gene-BBX	+	189668273	189687982	GTAG	exon	0	0	0	0.0115904	0	0
circRNA3735	NC_040252.1	gene-BBX	+	189684059	189712354	GCAG	exon	0	0.024726	0	0	0	0
circRNA7099	NC_040252.1	gene-BBX	+	189726236	189741447	GTAG	exon	0	0.0185445	0	0	0	0
circRNA10928	NC_040252.1	gene-CD47	-	190053356	190060517	CTAC	intron	0	0.0185445	0	0	0	0
circRNA4516	NC_040252.1	gene-IFT57	-	190230977	190255060	ctAC	intron	0	0.012363	0	0	0	0
circRNA10545	NC_040252.1		+	190306626	190314412	GTAG	intergenic_region	0	0	0.0121118	0	0	0
circRNA10143	NC_040252.1		+	190306626	190315077	GTAG	intergenic_region	0	0	0	0	0	0.0110565
circRNA13564	NC_040252.1	gene-CIP2A	-	190619548	190623282	ctAC	exon	0.01726	0	0	0	0	0
circRNA6156	NC_040252.1	gene-DZIP3	+	190653805	190671672	gtAG	exon	0	0.0185445	0	0.0173856	0	0
circRNA4952	NC_040252.1	gene-DZIP3	+	190653805	190675930	GTAG	exon	0	0	0.0121118	0	0	0
circRNA3228	NC_040252.1	gene-DZIP3	+	190653805	190685309	GTAG	exon	0	0.012363	0	0	0	0
circRNA495	NC_040252.1	gene-DZIP3	+	190653805	190726206	GtAG	exon	0	0	0.0121118	0	0	0
circRNA10012	NC_040252.1	gene-DZIP3	+	190663018	190671672	gtAG	exon	0	0	0	0.0173856	0	0
circRNA4250	NC_040252.1	gene-DZIP3	+	190672900	190698348	GTAG	intron	0	0	0	0	0	0.0165847
circRNA9553	NC_040252.1	gene-DZIP3	+	190675816	190685309	GTag	exon	0	0.0741781	0	0.0115904	0	0.044226
circRNA1407	NC_040252.1	gene-DZIP3	+	190675816	190726206	Gtag	exon	0	0	0	0.0115904	0	0
circRNA2131	NC_040252.1	gene-DZIP3	+	190685257	190726206	GtAG	exon	0	0.012363	0	0	0	0
circRNA11484	NC_040252.1	gene-DZIP3	+	190707271	190713572	GTAG	exon	0	0.0370891	0.0242236	0	0.0563878	0.0165847
circRNA5805	NC_040252.1	gene-DZIP3	+	190707271	190726206	GtAG	exon	0.0575334	0.0803597	0.10295	0.0695425	0.107137	0.0552824
circRNA4921	NC_040252.1	gene-DZIP3	+	190707271	190729512	GTAG	exon	0	0	0	0.0115904	0	0
circRNA6548	NC_040252.1	gene-DZIP3	+	190709450	190726206	GtAG	exon	0.01726	0	0	0	0	0
circRNA14260	NC_040252.1	gene-DZIP3	+	190731536	190734585	GTAG	exon	0	0.012363	0	0	0	0
circRNA5134	NC_040252.1	gene-DZIP3	+	190731536	190752882	GTAG	exon	0.01726	0	0	0	0	0
circRNA13016	NC_040252.1	gene-DZIP3	+	190736972	190741299	GTAG	exon	0	0.0185445	0	0	0	0
circRNA7669	NC_040252.1	gene-DZIP3	+	190739270	190752882	GTAG	exon	0	0	0	0.0115904	0	0
circRNA774	NC_040252.1	gene-NECTIN3	+	193601934	193665746	GTAG	intron	0	0	0	0	0.0112776	0
circRNA4824	NC_040252.1	gene-NECTIN3	+	193607557	193630180	GTAG	intron	0	0	0	0	0	0.0110565
circRNA2890	NC_040252.1	gene-NECTIN3	+	193607557	193641658	GTAG	intron	0	0	0	0.0115904	0	0
circRNA2370	NC_040252.1	gene-NECTIN3	+	193607557	193646019	GTAG	intron	0	0	0.0181677	0	0	0.022113
circRNA984	NC_040252.1	gene-NECTIN3	+	193607557	193665746	GTAG	intron	0.0115067	0.012363	0	0.0115904	0.0169164	0.0331695
circRNA7615	NC_040252.1	gene-NECTIN3	+	193627902	193641658	GTAG	intron	0	0	0.0181677	0	0	0
circRNA18029	NC_040252.1	gene-NECTIN3	+	193629839	193630180	GTaG	exon	0.0115067	0	0	0.0231808	0.0112776	0
circRNA8483	NC_040252.1	gene-NECTIN3	+	193629839	193641658	GTaG	exon	0.0632868	0.0741781	0.0242236	0.0173856	0.0620266	0.0165847
circRNA6749	NC_040252.1	gene-NECTIN3	+	193629839	193646019	GTaG	exon	0.0517801	0.105086	0.0787267	0.0347713	0.0112776	0.022113
circRNA2669	NC_040252.1	gene-NECTIN3	+	193629839	193665746	GTaG	intron	0.0978068	0.129812	0.0302795	0.0173856	0.0733042	0.022113
circRNA2469	NC_040252.1		+	193629839	193667473	GTaG	intergenic_region	0	0	0.0121118	0.0115904	0	0
circRNA345	NC_040252.1		+	193629839	193708510	GTaG	intergenic_region	0	0.012363	0	0	0	0
circRNA16296	NC_040252.1	gene-PHLDB2	+	194308353	194309701	GTag	exon	0.0115067	0	0.0302795	0.0173856	0	0.0165847
circRNA8683	NC_040252.1	gene-PHLDB2	+	194330545	194341890	gtAG	exon	0.01726	0.012363	0.0121118	0.0231808	0.0112776	0.0165847
circRNA16349	NC_040252.1	gene-PHLDB2	+	194340577	194341890	gtAG	exon	0.350954	0.32762	0.230124	0.27817	0.366521	0.31511
circRNA7425	NC_040252.1	gene-PHLDB2	+	194340577	194354883	GTAG	exon	0	0	0	0.0115904	0	0
circRNA3021	NC_040252.1	gene-PHLDB2	+	194340577	194373605	GTAG	exon	0	0.012363	0	0	0	0
circRNA467	NC_040252.1		+	194340577	194414456	GTAG	intergenic_region	0	0	0	0	0.0112776	0
circRNA13140	NC_040252.1	gene-PHLDB2	+	194361003	194365210	GTag	exon	0	0	0	0	0.0112776	0
circRNA8107	NC_040252.1	gene-PHLDB2	+	194361003	194373605	GTag	exon	0	0	0	0	0.0112776	0
circRNA2969	NC_040252.1	gene-PHLDB2	+	194361003	194394479	GTag	exon	0	0	0.0121118	0	0	0
circRNA8429	NC_040252.1	gene-PHLDB2	+	194369087	194381004	GTAG	exon	0	0	0	0.0115904	0	0
circRNA9893	NC_040252.1	gene-PHLDB2	+	194372156	194381004	GTAG	exon	0.0115067	0.0185445	0.0242236	0	0.0225551	0.022113
circRNA5509	NC_040252.1	gene-PHLDB2	+	194372156	194392105	GTAG	exon	0	0	0.0121118	0	0	0.0110565
circRNA4902	NC_040252.1	gene-PHLDB2	+	194372156	194394479	GTAG	exon	0	0.012363	0	0	0	0
circRNA10710	NC_040252.1	gene-PHLDB2	+	194373506	194381004	GTAG	exon	0.01726	0.012363	0	0	0.0225551	0
circRNA12897	NC_040252.1	gene-PHLDB2	+	194394260	194398733	GTAG	exon	0	0	0	0	0.0112776	0
circRNA16853	NC_040252.1	gene-LOC101119354	+	194413489	194414456	GTag	intron	0.01726	0	0.0121118	0	0.0281939	0
circRNA12026	NC_040252.1	gene-CD200	+	194773438	194778995	GTAG	exon	0	0	0	0	0.0281939	0.022113
circRNA7538	NC_040252.1		+	194773438	194787420	gtAG	intergenic_region	0.0345201	0.0309076	0	0	0	0
circRNA8824	NC_040252.1	gene-ATG3	-	194952122	194963102	CTAC	intron	0	0	0.0302795	0	0	0
circRNA6163	NC_040252.1	gene-CCDC80	-	195017769	195035617	ctAC	intron	0	0	0.0121118	0	0	0.0110565
circRNA9527	NC_040252.1	gene-CCDC80	+	195021299	195030837	GTAG	intron	0	0	0	0	0	0.0165847
circRNA15390	NC_040252.1	gene-CCDC80	-	195028882	195030925	CTAC	exon	0.0115067	0.012363	0	0	0	0
circRNA18915	NC_040252.1	gene-CCDC80	-	195049297	195049404	ctac	intron	0.212874	0.191627	0.151398	0.14488	0.0902206	0
circRNA18759	NC_040252.1	gene-CCDC80	-	195049297	195049437	CTac	intron	0.0517801	0	0	0	0	0
circRNA18531	NC_040252.1	gene-CCDC80	-	195050185	195050373	CTAC	intron	0	0	0.0242236	0	0	0
circRNA2357	NC_040252.1	gene-ERI3	-	19527180	19565828	CTAC	exon	0.0517801	0.0927227	0	0.0231808	0.0169164	0.0386977
circRNA949	NC_040252.1	gene-ERI3	-	19527180	19586285	CTAC	exon	0	0.0185445	0	0	0	0
circRNA17308	NC_040252.1	gene-CD200R1	-	195281680	195282380	CTAC	exon	0.0230134	0.012363	0.0181677	0.0231808	0.0169164	0.0110565
circRNA7565	NC_040252.1	gene-CD200R1	-	195285878	195299779	CTAC	exon	0.0115067	0	0	0	0	0
circRNA12153	NC_040252.1	gene-GTPBP8,gene-NEPRO	+	195359937	195365343	GTAG	exon	0	0	0	0.0115904	0	0
circRNA8697	NC_040252.1	gene-ERI3	-	19554523	19565828	CTAC	exon	0	0	0	0.0115904	0	0.0110565
circRNA3186	NC_040252.1	gene-ERI3	-	19554523	19586285	CTAC	exon	0	0	0	0	0.0112776	0
circRNA2973	NC_040252.1	gene-BOC	+	195594529	195627988	GTag	exon	0	0.0185445	0	0	0.0169164	0
circRNA16625	NC_040252.1	gene-BOC	+	195626867	195627988	GTAG	exon	0	0	0	0	0.0112776	0
circRNA4181	NC_040252.1	gene-ERI3	-	19565712	19591536	ctAC	exon	0	0.012363	0	0	0	0
circRNA12744	NC_040252.1	gene-CFAP44	-	195716702	195721367	CTAC	exon	0.0230134	0.0370891	0.0181677	0	0.0112776	0
circRNA10116	NC_040252.1	gene-SPICE1	-	195837143	195845626	ctAC	intron	0	0	0.0121118	0.0231808	0	0
circRNA13209	NC_040252.1	gene-SPICE1	-	195840947	195845069	CTAC	exon	0	0	0	0	0.0112776	0
circRNA17117	NC_040252.1	gene-ATP6V1A	+	196124417	196125225	GTAG	exon	0	0	0	0	0.0112776	0
circRNA6393	NC_040252.1	gene-GRAMD1C	+	196226862	196244026	GTAG	exon	0	0	0.0121118	0	0	0
circRNA13105	NC_040252.1	gene-GRAMD1C	+	196230518	196234761	GTAG	exon	0	0	0	0	0	0.0165847
circRNA10100	NC_040252.1	gene-GRAMD1C	+	196249682	196258198	GTAG	exon	0	0	0.0181677	0	0.0112776	0.0165847
circRNA6465	NC_040252.1	gene-CCDC191	-	196303619	196320560	CTAC	exon	0.0575334	0.0309076	0.0484472	0.0463617	0.0394715	0.0386977
circRNA4603	NC_040252.1	gene-CCDC191	-	196320459	196344057	CTAC	exon	0	0	0	0	0.0112776	0
circRNA7995	NC_040252.1	gene-CCDC191	-	196359660	196372562	ctAC	exon	0.0115067	0	0	0	0	0
circRNA16831	NC_040252.1		+	19654013	19654994	GTAG	intergenic_region	0	0	0	0	0.0225551	0
circRNA15955	NC_040252.1	gene-ZBTB20	-	196640101	196641705	CTAC	exon	0.143834	0.142175	0.0423913	0.202832	0.0451103	0.121621
circRNA2451	NC_040252.1	gene-ZBTB20	-	196641432	196679207	CTAC	intron	0	0	0	0	0	0.0110565
circRNA9774	NC_040252.1	gene-ZBTB20	-	196670130	196679207	CTAC	exon	0.01726	0	0	0	0	0
circRNA784	NC_040252.1		-	197395884	197459419	CTAC	intergenic_region	0	0	0	0.0115904	0	0.0110565
circRNA690	NC_040252.1		-	197395884	197461847	CTAC	intergenic_region	0	0	0	0	0	0.0110565
circRNA45	NC_040252.1		-	197395884	197492057	CtAC	intergenic_region	0	0	0.0121118	0	0	0
circRNA16467	NC_040252.1	gene-LOC101104028	-	198733805	198735039	ctAC	intron	0	0.012363	0	0	0	0
circRNA11947	NC_040252.1		+	1991066	1996703	GTAG	intergenic_region	0	0.0309076	0	0	0	0.0110565
circRNA18327	NC_040252.1		+	1996466	1996703	GTAG	intergenic_region	0	0.0309076	0	0	0.0281939	0
circRNA16086	NC_040252.1		+	1996466	1997964	GTAG	intergenic_region	0	0	0.0181677	0	0	0
circRNA9971	NC_040252.1		-	200575911	200584629	CTAC	intergenic_region	0	0.012363	0	0	0	0
circRNA13386	NC_040252.1	gene-PTCH2	-	20167954	20171867	CTAC	exon	0	0	0	0	0	0.0110565
circRNA13302	NC_040252.1	gene-EIF2B3	-	20207243	20211257	CTAC	exon	0.0115067	0.024726	0.0181677	0.0115904	0	0
circRNA7910	NC_040252.1	gene-ARHGAP31	+	202183726	202196788	GTaG	exon	0	0.012363	0	0	0	0
circRNA6185	NC_040252.1	gene-ARHGAP31	+	202183726	202201516	GTaG	exon	0	0	0.0121118	0	0	0
circRNA5608	NC_040252.1	gene-ARHGAP31	+	202186281	202205898	GTAG	exon	0	0	0	0	0.0112776	0
circRNA7332	NC_040252.1	gene-ARHGAP31	+	202201318	202215881	GTag	exon	0	0.0185445	0	0.0173856	0	0.022113
circRNA12397	NC_040252.1	gene-TMEM39A	-	202256502	202261587	CtAC	exon	0	0.0370891	0.0121118	0.0579521	0.0338327	0
circRNA8012	NC_040252.1	gene-TMEM39A	-	202256502	202269355	CTAC	exon	0	0.012363	0	0	0	0
circRNA18630	NC_040252.1	gene-TIMMDC1	+	202311224	202311389	GTAG	exon	0	0	0	0.0231808	0.0225551	0.0165847
circRNA12785	NC_040252.1	gene-MAATS1	+	202494118	202498732	GTAG	exon	0	0.0185445	0	0	0	0.0110565
circRNA3567	NC_040252.1	gene-MAATS1	+	202494118	202523462	gtAG	exon	0.01726	0.024726	0.0121118	0.0173856	0	0.0110565
circRNA592	NC_040252.1	gene-MAATS1	+	202494118	202563103	GTAG	exon	0	0	0.0121118	0	0	0
circRNA7843	NC_040252.1	gene-MAATS1	+	202510233	202523462	gtAG	intron	0	0	0	0	0.0112776	0
circRNA5860	NC_040252.1	gene-GSK3B	-	202671697	202690459	CtAC	exon	0	0	0	0	0.0112776	0
circRNA6532	NC_040252.1	gene-GSK3B	-	202673659	202690459	CtAC	exon	0.0115067	0.012363	0	0	0.0112776	0.0110565
circRNA7635	NC_040252.1	gene-GSK3B	-	202676755	202690459	CtAC	exon	0.0345201	0.0370891	0.121118	0.0985186	0.0225551	0.0718672
circRNA4221	NC_040252.1	gene-GSK3B	-	202676755	202702365	ctAC	exon	0	0	0	0	0	0.0110565
circRNA1	NC_040252.1	gene-GSK3B	-	202702270	202802234	ctAC	exon	0	0.012363	0	0	0	0
circRNA9558	NC_040252.1	gene-GSK3B	-	202724818	202734302	CTAC	exon	0	0	0	0	0.0112776	0
circRNA3263	NC_040252.1	gene-GSK3B	-	202724818	202756066	CTAC	exon	0	0.012363	0	0	0	0
circRNA3111	NC_040252.1	gene-GSK3B	-	202724818	202757185	CTAC	intron	0.0115067	0.012363	0	0.0115904	0	0
circRNA17813	NC_040252.1	gene-UROD	-	20329196	20329630	CTAC	intron	0	0	0	0	0.0112776	0
circRNA17769	NC_040252.1	gene-GTF2E1	+	203439883	203440343	GTAG	exon	0.10356	0.0494521	0	0.0405665	0.0169164	0.0663389
circRNA18000	NC_040252.1	gene-ZSWIM5	-	20386856	20387212	CTAC	intron	0	0	0	0	0	0.0110565
circRNA9000	NC_040252.1	gene-GOLGB1	-	204243918	204254545	CTac	exon	0.0345201	0.0989042	0.0363354	0	0.0338327	0
circRNA16410	NC_040252.1	gene-GOLGB1	-	204254367	204255640	CTAC	intron	0.0402734	0	0	0.0115904	0	0
circRNA11912	NC_040252.1	gene-GOLGB1	-	204262467	204268159	CTAC	intron	0	0.012363	0	0	0	0
circRNA16004	NC_040252.1	gene-GOLGB1	-	204287151	204288721	ctAC	exon	0.0230134	0.024726	0	0.0115904	0	0.0110565
circRNA14294	NC_040252.1	gene-GOLGB1	-	204297062	204300073	ctAC	exon	0	0	0	0	0.0112776	0
circRNA15718	NC_040252.1	gene-GOLGB1	-	204298294	204300073	ctAC	exon	0	0	0	0	0	0.0165847
circRNA7700	NC_040252.1	gene-IQCB1	-	204345672	204359207	ctAC	exon	0	0.012363	0	0	0	0
circRNA8737	NC_040252.1	gene-IQCB1	-	204353831	204365023	CTAC	exon	0.01726	0.012363	0	0	0	0
circRNA522	NC_040252.1		+	204459537	204530858	GTAG	intergenic_region	0.01726	0	0	0	0	0
circRNA13899	NC_040252.1	gene-WDR5B,gene-FAM162A	+	204910591	204913981	GTag	exon	0	0	0	0.0115904	0	0
circRNA12318	NC_040252.1	gene-KPNA1	-	204958839	204964026	ctAC	exon	0	0.012363	0	0.0173856	0	0
circRNA11986	NC_040252.1	gene-KPNA1	-	204968884	204974482	CTAC	intron	0	0	0	0	0	0.0110565
circRNA6902	NC_040252.1	gene-KPNA1	-	204968884	204984640	CTAC	intron	0	0	0	0.0115904	0	0
circRNA14954	NC_040252.1	gene-KPNA1	-	204972046	204974482	CTAC	exon	0.0115067	0	0.0121118	0	0	0
circRNA8113	NC_040252.1	gene-KPNA1	-	204972046	204984640	CTAC	exon	0	0.012363	0	0	0	0
circRNA12303	NC_040252.1	gene-KPNA1	-	204979438	204984640	CTAC	exon	0	0	0	0	0	0.0110565
circRNA5190	NC_040252.1	gene-PARP9,gene-DTX3L	-	205028124	205049272	CTAC	exon	0	0	0	0.0115904	0	0
circRNA12827	NC_040252.1	gene-PARP9,gene-DTX3L	-	205041570	205046141	ctAC	exon	0	0.012363	0	0	0	0
circRNA16809	NC_040252.1	gene-PARP14	+	205113310	205114300	GTag	exon	0	0	0	0	0	0.0110565
circRNA12063	NC_040252.1	gene-PARP14	+	205117856	205123370	GTAG	exon	0	0.012363	0	0	0	0
circRNA15225	NC_040252.1	gene-PARP14	+	205121184	205123370	GTag	exon	0	0	0.0121118	0	0	0
circRNA3646	NC_040252.1	gene-HSPBAP1	-	205147833	205176681	CTAC	exon	0	0.024726	0	0	0	0
circRNA2803	NC_040252.1	gene-SLC49A4	+	205207886	205242685	gtag	exon	0	0.012363	0	0	0	0
circRNA5280	NC_040252.1	gene-SLC49A4	+	205229848	205250644	GtAG	exon	0	0	0.0121118	0	0	0
circRNA4682	NC_040252.1	gene-SLC49A4	+	205242556	205265809	GTag	exon	0.0287667	0.0185445	0	0.0405665	0.0225551	0
circRNA2016	NC_040252.1	gene-SLC49A4	+	205250536	205292732	GTag	intron	0	0	0	0	0	0.0110565
circRNA12809	NC_040252.1	gene-SLC49A4	+	205261221	205265809	GTAG	exon	0.0115067	0.012363	0	0	0	0
circRNA13267	NC_040252.1	gene-PDIA5	+	205536365	205540424	GTAG	exon	0	0.012363	0	0	0	0
circRNA10555	NC_040252.1	gene-PDIA5	+	205536365	205544130	GTAG	exon	0	0.0494521	0	0	0	0
circRNA7816	NC_040252.1	gene-PDIA5	+	205536365	205549655	GTAG	exon	0	0.024726	0	0	0	0
circRNA5274	NC_040252.1	gene-PDIA5	+	205536365	205557184	GTAG	exon	0	0	0	0	0	0.0110565
circRNA1694	NC_040252.1	gene-SEC22A	+	205675168	205721210	GTAG	exon	0	0.0185445	0	0	0	0
circRNA10732	NC_040252.1	gene-ADCY5	-	205764289	205771743	CTAC	exon	0	0.012363	0	0	0	0
circRNA10090	NC_040252.1	gene-ADCY5	-	205764289	205772816	CTAC	exon	0	0	0	0.0115904	0.0281939	0
circRNA11219	NC_040252.1		+	205918079	205924813	GTAG	intergenic_region	0	0	0	0	0	0.0331695
circRNA13146	NC_040252.1	gene-HACD2	-	205981761	205985961	CTAC	intron	0.01726	0.024726	0.0484472	0.0115904	0	0
circRNA10647	NC_040252.1	gene-MYLK	-	206094390	206101999	CTAC	exon	0	0	0	0.0231808	0	0
circRNA15593	NC_040252.1	gene-MYLK	-	206100117	206101999	CTAC	exon	0.0230134	0	0	0	0.0112776	0
circRNA4901	NC_040252.1	gene-MYLK	-	206100117	206122441	CTAC	exon	0	0.012363	0	0	0.0112776	0
circRNA9233	NC_040252.1	gene-MYLK	-	206112310	206122441	CTAC	exon	0	0	0	0	0	0.0110565
circRNA2848	NC_040252.1	gene-MYLK	-	206112310	206146753	CTAC	exon	0	0	0	0.028976	0	0
circRNA18782	NC_040252.1	gene-MYLK	+	206149121	206149255	gtAG	intron	0.0287667	0	0	0	0	0
circRNA17686	NC_040252.1	gene-MYLK	+	206154239	206154742	GTAG	intron	0.0115067	0	0	0	0	0
circRNA3991	NC_040252.1	gene-MYLK	-	206162034	206188814	CTAC	exon	0	0	0	0.0115904	0	0
circRNA18475	NC_040252.1	gene-MYLK	-	206162965	206163162	CTAC	exon	0.0115067	0	0	0	0	0
circRNA9223	NC_040252.1	gene-MYLK	-	206178664	206188814	CTAC	exon	0	0.012363	0	0	0	0
circRNA16440	NC_040252.1	gene-MYLK	-	206191347	206192601	CTAC	exon	0	0	0	0.0115904	0	0
circRNA14974	NC_040252.1	gene-MYLK	-	206191347	206193759	CTAC	exon	0	0	0	0	0.0112776	0
circRNA16329	NC_040252.1	gene-MYLK	-	206192436	206193759	CTAC	exon	0	0.024726	0	0	0	0
circRNA3236	NC_040252.1	gene-CCDC14	-	206384438	206415876	CTAC	exon	0	0	0	0.0115904	0	0
circRNA3121	NC_040252.1	gene-CCDC14	-	206384438	206416740	CTAC	exon	0	0	0.0181677	0	0	0
circRNA16818	NC_040252.1	gene-CCDC14	-	206415754	206416740	CTac	exon	0.0978068	0.0370891	0.0908385	0.0579521	0.0225551	0.0331695
circRNA1910	NC_040252.1	gene-LOC101120630	+	206722977	206766327	GTAG	exon	0	0.012363	0	0	0	0
circRNA3454	NC_040252.1	gene-LOC101120630	+	206762078	206792053	GTAG	exon	0	0	0	0	0.0112776	0
circRNA106	NC_040252.1	gene-LOC101120630	+	206791931	206884285	GTag	exon	0.0115067	0	0	0	0	0
circRNA10899	NC_040252.1	gene-LOC101120630	+	206821280	206828484	GTAG	exon	0	0	0	0.0173856	0	0
circRNA757	NC_040252.1	gene-TOE1	-	20684650	20748919	CTAC	exon	0	0	0	0.0115904	0	0
circRNA13470	NC_040252.1	gene-LOC101120630	+	206895806	206899633	GTAG	exon	0	0	0.0242236	0	0	0
circRNA7389	NC_040252.1	gene-LOC101120630	+	206899459	206913850	GTAG	exon	0.0345201	0.0309076	0.109006	0.0579521	0.0338327	0.0331695
circRNA14744	NC_040252.1	gene-LOC101120630	+	206941690	206944293	GTAG	exon	0.01726	0.0309076	0.0302795	0.0521569	0.0563878	0.0276412
circRNA4158	NC_040252.1	gene-LOC101120630	+	206941690	206967640	GTAG	exon	0	0.0185445	0	0	0	0.0110565
circRNA1131	NC_040252.1	gene-LOC101120630	+	206941690	206996761	GTAG	exon	0	0.012363	0	0	0	0
circRNA825	NC_040252.1	gene-LOC101120630	+	206941690	207004102	GTAG	exon	0	0	0	0	0	0.0110565
circRNA12444	NC_040252.1	gene-LOC101120630	+	206962612	206967640	GTAG	exon	0	0	0.0121118	0.0173856	0	0.022113
circRNA4479	NC_040252.1	gene-LOC101120630	+	206962612	206986856	GTAG	exon	0	0	0.0181677	0	0	0
circRNA5506	NC_040252.1	gene-LOC101120630	+	206984143	207004102	GTAG	exon	0	0.012363	0	0	0	0
circRNA7552	NC_040252.1	gene-LOC101120630	+	206986767	207000708	GTag	exon	0.0115067	0	0	0	0	0
circRNA7944	NC_040252.1	gene-LOC101120630	+	206991100	207004102	GTAG	intron	0.0115067	0	0	0	0	0
circRNA10733	NC_040252.1	gene-LOC101120630	+	206996650	207004102	GTAG	exon	0	0.012363	0	0	0	0
circRNA18396	NC_040252.1	gene-LOC101120630	-	207029708	207029925	CTAC	intron	0	0	0	0.0231808	0	0
circRNA15710	NC_040252.1	gene-LOC114108820	+	207132589	207134372	GTAG	exon	0.0115067	0	0.0181677	0.0463617	0.0225551	0.0276412
circRNA5493	NC_040252.1	gene-LOC114108820	+	207132589	207152590	GTAG	exon	0	0	0.0121118	0	0	0
circRNA2802	NC_040252.1	gene-TOE1	-	20714119	20748919	CTAC	exon	0.01726	0.012363	0.0121118	0	0	0
circRNA14136	NC_040252.1	gene-LOC114108820	+	207154526	207157704	GTAG	exon	0.0115067	0	0	0	0	0
circRNA11478	NC_040252.1	gene-UMPS	+	207237332	207243649	GTag	exon	0	0.0370891	0.0242236	0.028976	0	0.0110565
circRNA15621	NC_040252.1	gene-TESK2,gene-TOE1	+	20734299	20736154	GTag	intron	0	0.012363	0	0	0	0
circRNA3408	NC_040252.1	gene-ITGB5	-	207356811	207387118	CtAC	exon	0.01726	0.0556336	0	0	0	0
circRNA6011	NC_040252.1	gene-ITGB5	-	207368856	207387118	CtAC	exon	0	0.0370891	0	0	0	0
circRNA18096	NC_040252.1	gene-TOE1	-	20748608	20748919	CTAC	exon	0.0115067	0	0	0	0	0
circRNA13164	NC_040252.1	gene-HEG1	-	207504116	207508292	CTAC	exon	0	0.012363	0	0	0	0
circRNA15098	NC_040252.1	gene-HEG1	-	207555321	207557624	CTAC	exon	0	0	0	0	0.0169164	0
circRNA2542	NC_040252.1	gene-ZNF148	-	207802053	207839077	CTAC	exon	0.01726	0.0309076	0.0423913	0.0173856	0.0338327	0.0110565
circRNA2361	NC_040252.1	gene-ZNF148	-	207802053	207840685	ctAC	intron	0.01726	0	0	0	0	0
circRNA1655	NC_040252.1	gene-ZNF148	-	207802053	207848714	ctAC	exon	0.01726	0	0	0.0115904	0	0
circRNA988	NC_040252.1	gene-ZNF148	-	207802053	207860184	CTAC	exon	0	0.0370891	0.0121118	0.0173856	0	0
circRNA861	NC_040252.1	gene-ZNF148	-	207802053	207863264	ctAC	exon	0	0	0.0121118	0	0	0
circRNA2572	NC_040252.1	gene-ZNF148	-	207811983	207848714	ctAC	exon	0	0.0185445	0	0	0.0169164	0
circRNA1555	NC_040252.1	gene-ZNF148	-	207811983	207860184	CTAC	exon	0	0.012363	0.0121118	0	0	0.0276412
circRNA9291	NC_040252.1	gene-ZNF148	-	207838729	207848714	ctAC	exon	0.0460267	0.0927227	0	0.0231808	0.0733042	0.0276412
circRNA5115	NC_040252.1	gene-ZNF148	-	207838729	207860184	CTAC	exon	0.0115067	0.0185445	0	0.0115904	0	0
circRNA8562	NC_040252.1	gene-ZNF148	-	207848578	207860184	CTAC	exon	0.0402734	0.0185445	0	0	0.0225551	0
circRNA7294	NC_040252.1	gene-ZNF148	-	207848578	207863264	ctAC	exon	0.0115067	0	0	0	0	0
circRNA14424	NC_040252.1	gene-ZNF148	-	207857288	207860184	CTAC	exon	0.0230134	0.0309076	0.0181677	0	0	0
circRNA11690	NC_040252.1	gene-ZNF148	-	207857288	207863264	ctAC	exon	0.0230134	0	0	0	0	0
circRNA12518	NC_040252.1	gene-SNX4	-	207968417	207973355	CTAC	intron	0.0115067	0	0	0	0	0
circRNA7304	NC_040252.1	gene-SNX4	-	207968417	207983062	CTAC	intron	0.0230134	0	0.0121118	0	0	0
circRNA4914	NC_040252.1	gene-SNX4	-	207968417	207990684	CtAC	intron	0	0	0.0121118	0	0	0
circRNA2789	NC_040252.1	gene-SNX4	-	207968417	208003346	CTAC	intron	0	0	0.0121118	0	0	0
circRNA2149	NC_040252.1	gene-SNX4	-	207968417	208009152	CTAC	intron	0	0	0	0	0.0112776	0
circRNA12533	NC_040252.1	gene-SNX4	-	207968426	207973355	CTac	intron	0.0115067	0	0	0	0	0.0276412
circRNA7306	NC_040252.1	gene-SNX4	-	207968426	207983062	CTac	intron	0.0230134	0.0370891	0.0423913	0.0173856	0.0281939	0.022113
circRNA4173	NC_040252.1	gene-SNX4	-	207968426	207994292	ctac	intron	0	0	0	0	0.0169164	0
circRNA2150	NC_040252.1	gene-SNX4	-	207968426	208009152	CTac	intron	0	0.0185445	0	0	0	0
circRNA11589	NC_040252.1	gene-SNX4	-	207973256	207979378	CTAC	exon	0	0.012363	0	0	0	0
circRNA10413	NC_040252.1	gene-SNX4	-	207975066	207983062	CTAC	exon	0.13808	0.0927227	0.0847826	0.0347713	0.0845818	0
circRNA13548	NC_040252.1	gene-SNX4	-	207979313	207983062	CTAC	exon	0	0	0	0	0	0.0110565
circRNA7179	NC_040252.1	gene-SNX4	-	207979313	207994292	ctAC	exon	0	0	0	0.0173856	0.0169164	0
circRNA3475	NC_040252.1	gene-SNX4	-	207979313	208009152	CTAC	exon	0.0115067	0	0	0	0	0
circRNA5922	NC_040252.1	gene-SNX4	-	207990612	208009152	CTAC	exon	0.01726	0.024726	0.0121118	0	0	0.0165847
circRNA9750	NC_040252.1	gene-SNX4	-	207994237	208003346	CTAC	exon	0	0	0	0.0115904	0.0112776	0
circRNA17382	NC_040252.1	gene-SNX4	-	208002472	208003133	CTAC	exon	0	0	0	0.028976	0	0
circRNA17001	NC_040252.1	gene-SNX4	-	208002472	208003346	CTAC	exon	0.0287667	0	0	0.0231808	0.0225551	0.022113
circRNA11252	NC_040252.1	gene-SNX4	-	208002472	208009152	CTAC	exon	0.01726	0.0494521	0.0242236	0	0	0
circRNA3261	NC_040252.1	gene-OSBPL11	-	208046974	208078240	CTAc	exon	0	0.012363	0	0	0	0
circRNA1327	NC_040252.1	gene-OSBPL11	-	208046974	208098548	ctAc	exon	0	0.012363	0	0	0	0
circRNA3364	NC_040252.1	gene-OSBPL11	-	208067958	208098548	ctAC	exon	0.0230134	0	0.0121118	0	0.0225551	0
circRNA7041	NC_040252.1	gene-LRCH3	-	208315648	208331020	CTac	exon	0.0230134	0.024726	0.0121118	0.0173856	0.0169164	0.022113
circRNA3450	NC_040252.1	gene-LRCH3	-	208315648	208345636	Ctac	exon	0.0230134	0.012363	0	0	0	0
circRNA13938	NC_040252.1	gene-LRCH3	-	208327673	208331020	CTAC	exon	0.0690401	0.0494521	0.0787267	0.0115904	0.0507491	0.0497542
circRNA6125	NC_040252.1	gene-LRCH3	-	208327673	208345636	CtAC	exon	0.126574	0.0865412	0.0484472	0.0231808	0.0451103	0.0552824
circRNA3433	NC_040252.1	gene-LRCH3	-	208327673	208357823	CTAC	exon	0	0	0	0	0	0.0110565
circRNA6357	NC_040252.1	gene-LRCH3	-	208328369	208345636	CtAC	exon	0	0	0	0	0.0169164	0
circRNA6976	NC_040252.1	gene-LRCH3	-	208330071	208345636	CtAC	exon	0.0115067	0	0	0	0	0
circRNA3982	NC_040252.1	gene-LRCH3	-	208330972	208357823	CTAC	exon	0	0	0	0.0173856	0	0.0276412
circRNA3707	NC_040252.1	gene-LRCH3	-	208330972	208359412	CTAC	exon	0.0747935	0.0803597	0.0847826	0.0811329	0.0451103	0.0995084
circRNA11197	NC_040252.1	gene-LRCH3	-	208338869	208345636	CtAC	exon	0	0.0618151	0	0	0	0
circRNA5801	NC_040252.1	gene-LRCH3	-	208338869	208357823	CTAC	exon	0	0	0	0	0	0.0165847
circRNA17503	NC_040252.1	gene-LRCH3	-	208345052	208345636	CtAC	exon	0	0.0185445	0	0	0	0
circRNA8038	NC_040252.1	gene-LRCH3	-	208345052	208357823	CTAC	exon	0.0115067	0	0	0	0	0
circRNA5333	NC_040252.1	gene-LRCH3	-	208345052	208365620	CTAC	exon	0	0.0309076	0.0181677	0	0	0
circRNA15772	NC_040252.1	gene-LRCH3	-	208357675	208359412	CTac	exon	0.0287667	0	0.0181677	0.0173856	0.0169164	0
circRNA14269	NC_040252.1	gene-LRCH3	-	208357675	208360715	CTac	exon	0.0115067	0	0	0	0	0
circRNA18826	NC_040252.1	gene-MUC20	-	208546093	208546218	CTAC	intron	0.01726	0	0	0	0.0112776	0.0110565
circRNA16817	NC_040252.1	gene-TFRC	-	208729292	208730278	ctAC	exon	0	0.0185445	0.0121118	0	0.0112776	0
circRNA10922	NC_040252.1	gene-TFRC	-	208731941	208739113	CTAC	exon	0	0.024726	0	0	0	0
circRNA16058	NC_040252.1	gene-TFRC	-	208741442	208742962	CTAC	exon	0	0.012363	0	0	0	0
circRNA4776	NC_040252.1	gene-UBXN7	-	209000807	209023663	CTAC	exon	0.0115067	0	0	0	0	0
circRNA13730	NC_040252.1	gene-UBXN7	-	209020132	209023663	CTAC	exon	0.0230134	0.012363	0.0242236	0	0	0.0165847
circRNA16278	NC_040252.1	gene-GPBP1L1	-	20919454	20920814	CTAC	exon	0.0345201	0.012363	0.0181677	0.0463617	0.078943	0.0386977
circRNA6638	NC_040252.1	gene-GPBP1L1	-	20919454	20935928	CTAC	exon	0	0	0	0	0.0169164	0.0276412
circRNA5300	NC_040252.1	gene-GPBP1L1	-	20919454	20940156	CTAC	exon	0.0402734	0.012363	0	0	0	0
circRNA17128	NC_040252.1	gene-GPBP1L1	-	20935126	20935928	CTAC	exon	0	0	0	0	0.0112776	0
circRNA13633	NC_040252.1	gene-PAK2	+	209362584	209366234	GTAG	exon	0.0632868	0.0185445	0.0423913	0.0405665	0.0112776	0.0110565
circRNA12284	NC_040252.1	gene-PAK2	+	209362584	209367806	GTAG	exon	0.0287667	0.012363	0	0	0	0.0110565
circRNA12876	NC_040252.1	gene-PAK2	+	209365591	209370107	GTAG	exon	0.0863001	0.111267	0.0666149	0.0695425	0.0507491	0.0110565
circRNA11079	NC_040252.1	gene-PAK2	+	209365591	209372526	GTAG	exon	0	0.0185445	0	0	0	0
circRNA14968	NC_040252.1	gene-PAK2	+	209367689	209370107	GTAG	exon	0.0115067	0.0185445	0.0242236	0.028976	0.0112776	0.0165847
circRNA12603	NC_040252.1	gene-PAK2	+	209367689	209372526	GTAG	exon	0	0	0	0	0	0.0110565
circRNA17309	NC_040252.1	gene-NCBP2,gene-SENP5	+	209422415	209423114	GTag	exon	0	0	0.0242236	0	0	0
circRNA11146	NC_040252.1	gene-NCBP2,gene-SENP5	+	209422415	209429244	gtag	exon	0	0.012363	0.0423913	0	0	0
circRNA10527	NC_040252.1	gene-NCBP2,gene-SENP5	+	209422415	209430235	GTag	intron	0	0.012363	0	0	0	0
circRNA5910	NC_040252.1	gene-NCBP2,gene-SENP5	+	209422415	209441013	GTag	intron	0	0.012363	0	0	0	0.0110565
circRNA17805	NC_040252.1	gene-NCBP2,gene-SENP5	+	209422674	209423114	GTaG	exon	0.01726	0	0	0	0	0
circRNA18357	NC_040252.1	gene-NCBP2,gene-SENP5	+	209442306	209442532	GTAG	intron	0	0	0	0.0115904	0	0
circRNA9698	NC_040252.1	gene-DLG1	-	209576528	209585737	CTAC	exon	0	0	0	0	0.0112776	0
circRNA3138	NC_040252.1	gene-DLG1	-	209603954	209636141	ctac	exon	0.0115067	0	0	0.0173856	0	0
circRNA6086	NC_040252.1	gene-DLG1	-	209618062	209636141	ctAC	exon	0.0287667	0.0185445	0	0	0	0
circRNA12338	NC_040252.1	gene-DLG1	-	209630982	209636141	ctAC	exon	0.0115067	0.0309076	0.0242236	0	0.0112776	0.0331695
circRNA1786	NC_040252.1	gene-DLG1	-	209630982	209675895	CTAC	exon	0	0.0185445	0	0	0	0
circRNA2223	NC_040252.1	gene-DLG1	-	209636021	209675895	CTAC	exon	0	0	0	0.028976	0	0.0110565
circRNA3578	NC_040252.1	gene-DLG1	-	209646606	209675895	CTAC	exon	0	0.0185445	0	0	0	0
circRNA1951	NC_040252.1	gene-DLG1	-	209646606	209689440	CTAC	exon	0	0.0185445	0	0	0.0169164	0
circRNA4665	NC_040252.1	gene-DLG1	-	209652579	209675895	CTAC	exon	0.01726	0.0185445	0	0	0	0
circRNA520	NC_040252.1	gene-DLG1	-	209652579	209724128	ctAC	exon	0.0115067	0	0	0	0	0
circRNA724	NC_040252.1	gene-DLG1	-	209659016	209724128	ctAC	exon	0	0	0	0	0.0169164	0
circRNA1548	NC_040252.1	gene-DLG1	-	209675842	209724128	ctAC	exon	0	0	0	0	0	0.0110565
circRNA2805	NC_040252.1	gene-DLG1	-	209689342	209724128	ctaC	exon	0	0	0.0121118	0	0	0
circRNA8714	NC_040252.1	gene-IPP	-	20991773	21003018	CTAC	exon	0.0115067	0	0	0	0	0
circRNA17786	NC_040252.1	gene-BDH1	-	210014487	210014936	CTAC	intron	0	0	0	0	0	0.0110565
circRNA10614	NC_040252.1	gene-PPP1R2	+	210163429	210171101	GTag	exon	0	0.012363	0	0	0	0
circRNA10880	NC_040252.1	gene-PPP1R2	+	210165530	210172764	GTAG	intron	0	0	0.0121118	0	0	0
circRNA14367	NC_040252.1	gene-ACAP2	+	210303106	210306046	GTAG	exon	0	0.012363	0	0	0.0225551	0.0165847
circRNA8588	NC_040252.1	gene-ACAP2	+	210303106	210314661	GTAG	exon	0	0.0309076	0	0	0	0.0110565
circRNA5937	NC_040252.1	gene-ACAP2	+	210303106	210321598	GTAG	exon	0.0863001	0.166901	0.0847826	0.115904	0.107137	0.110565
circRNA4480	NC_040252.1	gene-ACAP2	+	210303106	210327350	GTAG	exon	0	0	0	0	0	0.0165847
circRNA2932	NC_040252.1	gene-ACAP2	+	210303106	210336830	GTAG	exon	0.0402734	0.302894	0.0666149	0.0927234	0.0394715	0.0663389
circRNA9926	NC_040252.1	gene-ACAP2	+	210305863	210314661	GTag	exon	0	0.024726	0.0484472	0.028976	0.0112776	0.0276412
circRNA6911	NC_040252.1	gene-ACAP2	+	210305863	210321598	GTag	exon	0.0230134	0.0432706	0.0363354	0.0115904	0.0112776	0.044226
circRNA3307	NC_040252.1	gene-ACAP2	+	210305863	210336830	GTag	exon	0	0	0	0	0.0169164	0
circRNA4915	NC_040252.1	gene-ACAP2	+	210314566	210336830	GTag	exon	0	0.0309076	0	0	0	0
circRNA3978	NC_040252.1	gene-ACAP2	+	210327238	210354105	GTag	exon	0	0.012363	0	0	0	0
circRNA12740	NC_040252.1	gene-ACAP2	+	210346628	210351302	GTAG	exon	0.0575334	0.0865412	0.0302795	0.0115904	0.0112776	0.022113
circRNA13743	NC_040252.1	gene-MAST2	+	21095395	21098912	GTag	exon	0	0.0185445	0.0121118	0	0	0
circRNA7093	NC_040252.1	gene-LSG1	+	210979975	210995201	GTag	exon	0	0	0	0.0115904	0	0
circRNA15274	NC_040252.1	gene-ATP13A3	+	211167907	211170054	gtAG	exon	0	0.0185445	0	0	0	0
circRNA6966	NC_040252.1	gene-ATP13A3	+	211167907	211183487	GTAG	exon	0	0.0185445	0	0	0.0169164	0
circRNA4649	NC_040252.1	gene-ATP13A3	+	211167907	211191296	GTAG	exon	0	0	0	0	0.0169164	0
circRNA9699	NC_040252.1	gene-ATP13A3	+	211171823	211181031	gTAG	exon	0	0	0	0	0.0112776	0
circRNA4977	NC_040252.1	gene-ATP13A3	+	211176670	211198685	GTaG	exon	0	0.012363	0	0	0	0.0110565
circRNA14266	NC_040252.1	gene-ATP13A3	+	211195642	211198685	GTag	exon	0.0517801	0.0494521	0.0363354	0	0	0.0165847
circRNA6630	NC_040252.1	gene-ATP13A3	+	211197696	211214200	GTAG	exon	0.0115067	0	0	0	0	0
circRNA5971	NC_040252.1	gene-ATP13A3	+	211197696	211216103	GTAG	exon	0	0.0370891	0	0	0	0
circRNA13897	NC_040252.1	gene-ATP13A3	+	211199603	211202995	GTAG	exon	0	0	0.0181677	0.0173856	0	0
circRNA3011	NC_040252.1	gene-OPA1	-	211887010	211920093	ctAC	exon	0	0.012363	0	0	0	0
circRNA5018	NC_040252.1	gene-OPA1	-	211889991	211911861	ctAC	exon	0.0115067	0.0432706	0.0363354	0.0173856	0.0225551	0.044226
circRNA13674	NC_040252.1	gene-OPA1	-	211905249	211908845	ctAC	exon	0.0115067	0	0	0	0	0
circRNA10164	NC_040252.1	gene-OPA1	-	211916828	211925245	ctAC	intron	0.0230134	0	0	0	0	0
circRNA611	NC_040252.1		-	211933819	212002174	CTAC	intergenic_region	0	0	0	0	0	0.0165847
circRNA15741	NC_040252.1	gene-MB21D2	+	212863026	212864786	GTag	intron	0	0.012363	0.0121118	0.0115904	0	0
circRNA2452	NC_040252.1	gene-PIK3R3	-	21316458	21354228	ctAC	intron	0	0.012363	0	0	0	0
circRNA5746	NC_040252.1	gene-HDAC4	+	2139169	2158300	GTAG	exon	0.01726	0	0	0	0	0
circRNA8249	NC_040252.1	gene-CCDC50	-	214423450	214435728	CTAC	exon	0.01726	0.0370891	0	0	0	0.0165847
circRNA2688	NC_040252.1	gene-CCDC50	-	214423450	214459190	ctAC	exon	0	0.0185445	0	0.0173856	0	0
circRNA3540	NC_040252.1	gene-CCDC50	-	214429728	214459190	ctAC	exon	0	0.0185445	0	0.0115904	0	0
circRNA4609	NC_040252.1	gene-CCDC50	-	214435613	214459190	ctAC	exon	0.0230134	0	0	0	0	0
circRNA3813	NC_040252.1	gene-CCDC50	-	214435613	214463412	CTAC	exon	0.0115067	0	0	0	0	0
circRNA9394	NC_040252.1	gene-CCDC50	-	214449390	214459190	ctAC	exon	0.0115067	0	0	0	0	0
circRNA7525	NC_040252.1	gene-CCDC50	-	214449390	214463412	CTAC	exon	0.01726	0.0432706	0	0.0231808	0	0
circRNA3691	NC_040252.1	gene-CCDC50	-	214449390	214477912	CTAC	intron	0	0	0	0.0115904	0	0
circRNA13025	NC_040252.1	gene-CCDC50	-	214459100	214463412	CTAC	exon	0	0	0.0181677	0	0	0
circRNA382	NC_040252.1	gene-P3H2	+	215702115	215779098	GTAG	intron	0	0	0	0	0.0112776	0
circRNA800	NC_040252.1		-	216552618	216615584	CTAC	intergenic_region	0.0115067	0	0	0	0	0
circRNA781	NC_040252.1	gene-HDAC4	+	2166868	2230472	GTAG	exon	0	0	0	0	0.0169164	0
circRNA13445	NC_040252.1	gene-HDAC4	+	2170725	2174574	GTAG	exon	0	0	0	0	0.0169164	0
circRNA17327	NC_040252.1	gene-LPP	-	217161886	217162575	CtAC	exon	0.0230134	0.024726	0.0302795	0	0.0563878	0.0110565
circRNA890	NC_040252.1	gene-LPP	-	217428223	217488650	CTAC	exon	0.01726	0	0	0	0	0
circRNA10582	NC_040252.1	gene-MKNK1	-	21794063	21801787	ctAC	exon	0	0	0	0	0.0112776	0
circRNA9045	NC_040252.1	gene-MKNK1	-	21799408	21809943	CTAC	exon	0.0115067	0	0	0	0	0
circRNA18126	NC_040252.1	gene-BCL6	-	218083222	218083521	CTAC	intron	0	0	0.0181677	0	0	0
circRNA18340	NC_040252.1	gene-MASP1	+	218538008	218538239	GTAG	exon	0	0.0309076	0	0	0	0
circRNA17224	NC_040252.1		+	218597008	218597754	GTAG	intergenic_region	0.0115067	0	0	0	0	0
circRNA4772	NC_040252.1		-	218870737	218893597	CTAC	intergenic_region	0	0	0	0	0.0169164	0
circRNA12823	NC_040252.1		-	218889022	218893597	CTAC	intergenic_region	0.0402734	0.012363	0.0121118	0	0	0
circRNA12772	NC_040252.1		-	218889022	218893652	CTAC	intergenic_region	0	0.012363	0	0	0	0
circRNA18171	NC_040252.1	gene-ADIPOQ	+	218920689	218920971	GTAG	intron	0.01726	0	0	0	0	0
circRNA16949	NC_040252.1	gene-ADIPOQ	-	218922487	218923390	CTAC	intron	0	0	0	0	0.0281939	0
circRNA18098	NC_040252.1	gene-ADIPOQ	-	218923761	218924072	cTac	intron	0	0	0	0	0.0112776	0
circRNA18314	NC_040252.1	gene-ADIPOQ	-	218923832	218924072	cTAC	intron	0.01726	0.024726	0	0	0	0
circRNA9288	NC_040252.1	gene-RFC4	+	218957154	218967153	GTAG	exon	0.0115067	0	0	0	0	0
circRNA16214	NC_040252.1	gene-KNG1	-	219027211	219028619	CTAC	exon	0	0.012363	0	0.0115904	0	0
circRNA10538	NC_040252.1	gene-TBCCD1	+	219160595	219168396	GTAG	exon	0	0	0	0	0	0.0110565
circRNA16333	NC_040252.1	gene-ETV5	+	219675049	219676370	GTAG	exon	0.01726	0	0	0	0	0
circRNA10488	NC_040252.1	gene-TRA2B	+	219801893	219809779	GTAG	intron	0	0.012363	0	0	0	0
circRNA9672	NC_040252.1	gene-SENP2	-	220104150	220113407	CTAC	exon	0	0	0	0	0.0112776	0
circRNA16017	NC_040252.1	gene-LOC101105114	+	22015849	22017408	GTAG	exon	0	0	0	0	0.0112776	0
circRNA17569	NC_040252.1	gene-MAP3K13	-	220259768	220260327	CTAC	exon	0	0	0.0121118	0	0	0
circRNA13742	NC_040252.1	gene-VPS8	-	220660219	220663736	ctAC	intron	0.0115067	0	0	0	0	0
circRNA11716	NC_040252.1	gene-VPS8	-	220701620	220707552	CTAC	exon	0.0115067	0	0	0	0	0.0110565
circRNA6635	NC_040252.1	gene-VPS8	-	220722895	220739379	CTAC	exon	0	0	0	0	0	0.0110565
circRNA7020	NC_040252.1	gene-VPS8	-	220762004	220777441	ctAC	exon	0	0.024726	0	0.0115904	0	0
circRNA3286	NC_040252.1	gene-VPS8	-	220775017	220806102	CTAC	exon	0	0.012363	0.0121118	0	0	0
circRNA5001	NC_040252.1	gene-VPS8	-	220784169	220806102	CTAC	exon	0.0575334	0.0927227	0.0242236	0.0695425	0.0676654	0.044226
circRNA2737	NC_040252.1	gene-VPS8	-	220784169	220819472	CTAC	exon	0	0	0	0	0	0.0165847
circRNA2342	NC_040252.1	gene-VPS8	-	220784169	220822943	CTAC	exon	0.0230134	0.0185445	0.0181677	0	0.0394715	0
circRNA3210	NC_040252.1	gene-VPS8	-	220791327	220822943	CTAC	exon	0	0.012363	0	0	0	0
circRNA15516	NC_040252.1	gene-VPS8	-	220804167	220806102	CTAC	exon	0.0230134	0	0	0.0173856	0.0169164	0
circRNA7068	NC_040252.1	gene-VPS8	-	220804167	220819472	CTAC	exon	0	0	0	0	0.0112776	0.0110565
circRNA5856	NC_040252.1	gene-VPS8	-	220804167	220822943	CTAC	exon	0.0115067	0	0	0	0.0112776	0.0110565
circRNA1561	NC_040252.1	gene-VPS8	-	220819421	220867549	ctAC	exon	0	0.012363	0	0	0	0
circRNA708	NC_040252.1	gene-VPS8	-	220819421	220884955	CTAC	exon	0	0	0.0121118	0	0	0
circRNA1209	NC_040252.1	gene-VPS8	-	220831529	220884955	CTAC	exon	0.0115067	0	0	0	0	0
circRNA3483	NC_040252.1	gene-VPS8	-	220837739	220867549	ctAC	exon	0	0	0	0.0115904	0	0.0110565
circRNA14130	NC_040252.1	gene-VPS8	-	220863089	220866274	CtAC	exon	0	0	0.0242236	0	0	0
circRNA12907	NC_040252.1	gene-VPS8	-	220863089	220867549	ctAC	exon	0.0230134	0	0.0121118	0.0347713	0	0.0165847
circRNA5020	NC_040252.1	gene-VPS8	-	220863089	220884955	CTAC	exon	0	0	0	0	0.0281939	0
circRNA3492	NC_040252.1	gene-VPS8	-	220863089	220892817	CTAC	exon	0	0	0	0	0.0112776	0
circRNA4920	NC_040252.1	gene-VPS8	-	220889433	220911675	ctAC	exon	0	0.012363	0	0	0	0
circRNA16665	NC_040252.1	gene-VPS8	-	220917468	220918562	ctac	exon	0	0.012363	0	0	0.0112776	0
circRNA15494	NC_040252.1	gene-EIF4G1	-	221379804	221381765	CTAC	exon	0	0	0.0121118	0	0	0
circRNA18245	NC_040252.1	gene-EIF4G1	+	221382493	221382756	GTAg	intron	0	0	0	0.0115904	0	0
circRNA17200	NC_040252.1	gene-EIF4G1	+	221382512	221383268	GTag	intron	0	0	0	0	0.0225551	0
circRNA15953	NC_040252.1	gene-EIF4G1	+	221386892	221388496	GTAG	intron	0	0	0.0121118	0	0	0
circRNA14805	NC_040252.1	gene-PSMD2	-	221401836	221404384	CTAC	intron	0	0	0.0121118	0	0	0
circRNA18848	NC_040252.1	gene-PSMD2	-	221402560	221402682	CTAC	intron	0	0	0	0.0231808	0	0.0165847
circRNA17410	NC_040252.1	gene-AP2M1	-	221489114	221489755	CTAC	intron	0	0	0	0.0115904	0	0.0165847
circRNA12921	NC_040252.1	gene-EIF2B5	-	221523748	221528192	CTAC	exon	0	0.0185445	0	0.0115904	0	0
circRNA6013	NC_040252.1	gene-ABCC5	+	221704700	221722955	GTAG	exon	0	0	0.0181677	0	0	0
circRNA13430	NC_040252.1	gene-PARL	+	221770137	221774000	GTag	intron	0	0	0	0.0231808	0	0
circRNA17149	NC_040252.1	gene-PARL	+	221773216	221774000	GTag	exon	0.0115067	0	0	0	0	0
circRNA4573	NC_040252.1	gene-PARL	+	221773216	221796969	GTag	exon	0	0	0	0.0115904	0	0
circRNA13745	NC_040252.1	gene-PARL	+	221796155	221799670	GTag	exon	0.385474	0.370891	0.351242	0.272375	0.405992	0.337223
circRNA9092	NC_040252.1	gene-YEATS2	-	221853881	221864305	CTAC	exon	0	0	0	0	0	0.0110565
circRNA2885	NC_040252.1	gene-YEATS2	-	221873171	221907298	ctAC	exon	0	0	0.0121118	0	0	0
circRNA12042	NC_040252.1	gene-YEATS2	-	221907183	221912718	CTAC	exon	0.0115067	0	0	0.0115904	0	0
circRNA9873	NC_040252.1	gene-YEATS2	-	221907183	221916062	CTAC	exon	0.0460267	0.0185445	0	0	0.0169164	0
circRNA11594	NC_040252.1	gene-KLHL24	-	221983911	221990026	ctAC	exon	0	0.024726	0	0	0	0
circRNA5384	NC_040252.1	gene-KLHL24	-	221983911	222004324	CTAC	exon	0.01726	0.024726	0	0	0	0
circRNA13543	NC_040252.1	gene-KLHL24	-	222000571	222004324	CTAC	exon	0.0402734	0.0679966	0.0423913	0.0579521	0.0620266	0.022113
circRNA14939	NC_040252.1	gene-MCF2L2	+	222273523	222275972	GTAG	exon	0.01726	0	0	0	0	0
circRNA16218	NC_040252.1	gene-MCF2L2	+	222427138	222428544	GTAG	intron	0.0747935	0.12363	0.0908385	0.028976	0.0451103	0.022113
circRNA13984	NC_040252.1	gene-MCCC1	+	222520446	222523744	GTAG	exon	0	0.024726	0.0121118	0.028976	0.0169164	0.0331695
circRNA8275	NC_040252.1	gene-MCCC1	+	222540947	222553164	GTag	exon	0	0	0	0.0173856	0.0112776	0
circRNA13465	NC_040252.1	gene-DCUN1D1	+	222604375	222608210	gtAG	exon	0.0345201	0.0309076	0.0181677	0.0173856	0	0
circRNA1428	NC_040252.1	gene-ATP11B	-	222657475	222707497	ctAC	exon	0	0.0185445	0	0	0	0
circRNA872	NC_040252.1	gene-ATP11B	-	222657475	222718327	ctAC	exon	0.0287667	0	0	0	0	0
circRNA6927	NC_040252.1	gene-ATP11B	-	222670901	222686578	CTAC	exon	0	0	0	0.0115904	0	0
circRNA2009	NC_040252.1	gene-ATP11B	-	222670901	222713201	ctAC	exon	0	0	0	0	0.0112776	0
circRNA1425	NC_040252.1	gene-ATP11B	-	222670901	222720964	CTAC	exon	0	0	0	0	0.0112776	0
circRNA1154	NC_040252.1	gene-ATP11B	-	222670901	222725533	ctAC	exon	0	0	0	0	0.0112776	0
circRNA4484	NC_040252.1	gene-ATP11B	-	222672320	222696535	ctAC	exon	0.0230134	0.0185445	0.0121118	0.0231808	0.0169164	0.0276412
circRNA1696	NC_040252.1	gene-ATP11B	-	222672320	222718327	ctAC	exon	0	0.012363	0	0	0	0
circRNA10294	NC_040252.1	gene-ATP11B	-	222682994	222691218	CTAC	exon	0	0	0	0	0	0.0165847
circRNA2731	NC_040252.1	gene-ATP11B	-	222682994	222718327	ctAC	exon	0.01726	0.024726	0	0	0	0
circRNA13985	NC_040252.1	gene-ATP11B	-	222684651	222687947	CTAC	exon	0.0287667	0	0	0	0	0
circRNA8271	NC_040252.1	gene-ATP11B	-	222691116	222703341	ctac	exon	0	0	0	0.0173856	0	0
circRNA9480	NC_040252.1	gene-ATP11B	-	222696382	222706016	ctAC	exon	0	0	0	0	0	0.0110565
circRNA6527	NC_040252.1	gene-ATP11B	-	222701509	222718327	ctAC	exon	0.0115067	0	0	0	0	0
circRNA13927	NC_040252.1	gene-ATP11B	-	222708875	222712230	ctAC	exon	0	0	0	0	0	0.0110565
circRNA6214	NC_040252.1	gene-ATP11B	-	222708875	222726559	CTAC	exon	0	0	0.0181677	0	0	0
circRNA8791	NC_040252.1	gene-ATP11B	-	222712033	222723112	CTAC	exon	0	0	0	0.0173856	0	0
circRNA7718	NC_040252.1	gene-ATP11B	-	222712033	222725533	ctAC	exon	0.0287667	0	0	0.0521569	0.0169164	0.0386977
circRNA13521	NC_040252.1	gene-ATP11B	-	222725430	222729215	ctAC	exon	0	0	0	0	0	0.0165847
circRNA14228	NC_040252.1	gene-ATP11B	-	222726135	222729215	ctAC	exon	0	0	0	0.0173856	0	0
circRNA14138	NC_040252.1	gene-ATP11B	-	222727782	222730959	ctAC	intron	0.0115067	0	0	0	0	0
circRNA9336	NC_040252.1	gene-ATP11B	-	222729135	222739040	CTaC	exon	0.01726	0.024726	0	0.0115904	0	0.022113
circRNA18875	NC_040252.1	gene-ATP11B	-	222738924	222739040	CTAC	exon	0	0	0	0.0347713	0	0
circRNA2372	NC_040252.1		-	224559932	224598386	CTac	intergenic_region	0	0	0	0	0	0.0110565
circRNA15787	NC_040252.1	gene-FXR1	-	224637748	224639473	ctAC	exon	0.0115067	0	0	0	0	0
circRNA16860	NC_040252.1	gene-FXR1	-	224638512	224639473	ctAC	exon	0	0	0.0121118	0	0	0
circRNA16335	NC_040252.1	gene-FXR1	-	224638512	224639832	ctAC	intron	0	0	0	0.0173856	0	0
circRNA11682	NC_040252.1	gene-CMPK1	+	22549723	22555709	GTag	exon	0	0.0618151	0.0242236	0.0115904	0	0
circRNA15626	NC_040252.1	gene-CMPK1	+	22553855	22555709	GTag	exon	0	0.012363	0	0	0.0112776	0
circRNA5063	NC_040252.1	gene-USP13	-	225877340	225899017	ctAC	exon	0	0	0.0121118	0	0	0
circRNA14659	NC_040252.1	gene-USP13	-	225879228	225881915	CTAC	exon	0	0.012363	0	0	0	0
circRNA9369	NC_040252.1	gene-USP13	-	225950797	225960633	ctAC	intron	0	0	0	0.0115904	0	0
circRNA5268	NC_040252.1	gene-GNB4	+	226263594	226284454	GTaG	exon	0	0	0	0	0	0.0110565
circRNA3150	NC_040252.1	gene-GNB4	+	226263594	226295651	GTaG	intron	0	0	0	0	0.0112776	0
circRNA11403	NC_040252.1	gene-GNB4	+	226278027	226284454	GTAG	exon	0	0.012363	0	0	0	0
circRNA15939	NC_040252.1	gene-GNB4	+	226281477	226283090	GTAG	exon	0	0	0	0	0.0112776	0
circRNA10121	NC_040252.1	gene-GNB4,gene-MFN1	-	226310520	226318998	CTac	exon	0	0	0	0	0.0169164	0
circRNA3738	NC_040252.1	gene-PIK3CA	-	226447610	226475890	ctAC	exon	0.0115067	0	0	0.0115904	0	0
circRNA9189	NC_040252.1	gene-PIK3CA	-	226465670	226475890	ctAC	exon	0.01726	0.0494521	0.0363354	0	0.0281939	0.0386977
circRNA16794	NC_040252.1	gene-PIK3CA	-	226470451	226471450	CTAC	exon	0	0.0185445	0	0.0115904	0	0
circRNA12129	NC_040252.1	gene-PIK3CA	-	226470451	226475890	ctAC	exon	0	0.012363	0	0	0	0
circRNA14736	NC_040252.1	gene-PIK3CA	-	226473281	226475890	ctAC	exon	0	0	0	0.0115904	0	0
circRNA3861	NC_040252.1		-	227887784	227915279	CTac	intergenic_region	0	0.012363	0	0	0	0
circRNA7912	NC_040252.1	gene-TBL1XR1	+	228534081	228547142	GTag	exon	0	0	0.0121118	0	0	0
circRNA11864	NC_040252.1	gene-TBL1XR1	+	228545554	228551300	gTAG	exon	0.0115067	0	0	0	0	0
circRNA18042	NC_040252.1	gene-TBL1XR1	+	228559621	228559956	GTAG	exon	0	0	0.0121118	0	0.0225551	0
circRNA14524	NC_040252.1		+	228993990	228996798	gtag	intergenic_region	0	0	0	0.0173856	0	0.0110565
circRNA13220	NC_040252.1	gene-TRABD2B	-	22958025	22962137	CTAC	exon	0.0115067	0	0	0	0	0
circRNA16362	NC_040252.1	gene-LOC101111764	-	231336651	231337958	CTAC	intron	0.0115067	0	0	0	0	0
circRNA17692	NC_040252.1	gene-LOC101111764	-	231378036	231378537	ctAC	exon	0.01726	0	0.0181677	0	0	0.0165847
circRNA15682	NC_040252.1		-	231716063	231717864	ctac	intergenic_region	0.0287667	0.0370891	0	0	0	0
circRNA17218	NC_040252.1		+	23213022	23213770	GTAG	intergenic_region	0.0287667	0.0370891	0.0121118	0	0	0
circRNA1393	NC_040252.1		-	232269134	232319724	CTAC	intergenic_region	0	0	0.0121118	0	0	0
circRNA11618	NC_040252.1	gene-ATG4B	-	234145	240223	CTAC	exon	0	0	0.0181677	0	0	0
circRNA10907	NC_040252.1	gene-FNDC3B	-	234319803	234327001	CTAC	exon	0	0.012363	0	0	0	0
circRNA17480	NC_040252.1	gene-FNDC3B	-	234326404	234327001	CTAC	exon	0.0115067	0	0	0	0	0.022113
circRNA10859	NC_040252.1	gene-FNDC3B	-	234335166	234342431	ctAC	exon	0.01726	0	0	0.0347713	0	0
circRNA12917	NC_040252.1	gene-FNDC3B	-	234419215	234423661	CtAC	intron	0	0	0	0	0	0.0165847
circRNA13464	NC_040252.1	gene-FNDC3B	-	234419825	234423661	Ctac	exon	0.0230134	0	0.0181677	0.0231808	0.0281939	0.0773954
circRNA4894	NC_040252.1	gene-FNDC3B	-	234419825	234442175	CTac	exon	0	0	0	0.0115904	0	0.0110565
circRNA18888	NC_040252.1	gene-FNDC3B	+	234423442	234423555	GTAG	intron	0	0	0	0.0521569	0	0
circRNA4366	NC_040252.1	gene-FNDC3B	-	234528965	234553880	CTAC	exon	0	0.0432706	0	0	0	0
circRNA1959	NC_040252.1	gene-FNDC3B	-	234528965	234571672	ctAC	intron	0.0115067	0	0	0	0	0.0110565
circRNA488	NC_040252.1	gene-FNDC3B	-	234528965	234601758	ctAC	intron	0	0	0	0	0.0112776	0
circRNA351	NC_040252.1	gene-FNDC3B	-	234528965	234607465	CTAC	intron	0	0	0	0	0	0.0110565
circRNA18765	NC_040252.1	gene-FNDC3B	-	234553742	234553880	CTAC	exon	0	0	0.0121118	0.0115904	0	0
circRNA9376	NC_040252.1	gene-PLD1	+	234927570	234937397	GTag	exon	0.0115067	0	0	0	0	0
circRNA2334	NC_040252.1	gene-PLD1	+	234927570	234966440	GTag	exon	0	0	0	0	0	0.0165847
circRNA6934	NC_040252.1	gene-PLD1	+	234935761	234951419	GTAG	exon	0	0	0	0.0115904	0.0112776	0
circRNA5344	NC_040252.1	gene-PLD1	+	234935761	234956300	GTAG	exon	0	0.012363	0	0	0	0
circRNA1646	NC_040252.1	gene-PLD1	+	234941180	234987920	GtAG	exon	0.0115067	0	0	0	0	0
circRNA1068	NC_040252.1	gene-SPATA6	-	23498046	23554567	ctAC	exon	0.0402734	0.0370891	0.0121118	0	0	0
circRNA2039	NC_040252.1	gene-PLD1	+	234984848	235026762	GTAG	exon	0	0	0	0	0.0225551	0
circRNA1298	NC_040252.1	gene-PLD1	+	234984848	235036813	GTAG	exon	0.0115067	0	0	0	0	0
circRNA5574	NC_040252.1	gene-PLD1	+	234987807	235007559	GTAG	exon	0	0.0309076	0.0181677	0.0173856	0.0112776	0
circRNA3040	NC_040252.1	gene-SPATA6	-	23521676	23554567	ctAC	exon	0.0345201	0	0.0181677	0.0173856	0.0225551	0.0110565
circRNA3050	NC_040252.1	gene-SPATA6	-	23521724	23554567	ctAC	exon	0.0115067	0	0	0	0	0
circRNA7396	NC_040252.1	gene-SPATA6	-	23540191	23554567	ctAC	exon	0.0690401	0.0741781	0.0242236	0	0.0112776	0
circRNA13574	NC_040252.1	gene-TNIK	+	235469088	235472814	GTAG	exon	0	0	0	0.0115904	0	0
circRNA12139	NC_040252.1	gene-SPATA6	-	23549142	23554567	ctAC	exon	0.0690401	0.0741781	0.0363354	0.0637473	0.0620266	0.022113
circRNA8398	NC_040252.1	gene-SPATA6	-	23549142	23561117	CTAC	exon	0	0	0	0	0.0112776	0
circRNA658	NC_040252.1	gene-SPATA6	-	23549142	23616104	CTAC	exon	0	0	0	0	0.0112776	0
circRNA3921	NC_040252.1	gene-TNIK	+	235496956	235524158	GTAG	exon	0	0	0	0	0.0112776	0
circRNA8080	NC_040252.1	gene-SPATA6	-	23560442	23573115	ctac	intron	0	0	0	0.0115904	0	0
circRNA7521	NC_040252.1	gene-PRKCI	-	236223399	236237437	CTAC	exon	0	0	0	0	0.0112776	0
circRNA5354	NC_040252.1	gene-PHC3	+	236326365	236346862	GTAG	exon	0.0115067	0	0.0121118	0	0	0
circRNA14898	NC_040252.1	gene-PHC3	+	236344386	236346862	GTAG	exon	0.0230134	0.0185445	0.0121118	0	0	0.022113
circRNA9716	NC_040252.1	gene-PHC3	+	236344386	236353557	GTAG	exon	0.10356	0.0803597	0.0908385	0.0463617	0.14097	0.0663389
circRNA3384	NC_040252.1	gene-PHC3	+	236344386	236374869	GTAG	exon	0.0115067	0	0	0	0.0112776	0
circRNA11177	NC_040252.1	gene-PHC3	+	236346764	236353557	GTAG	exon	0.01726	0.0185445	0	0	0	0.0165847
circRNA5089	NC_040252.1	gene-PHC3	+	236353311	236374869	GTAG	exon	0	0	0	0.0231808	0	0
circRNA10062	NC_040252.1	gene-PHC3	+	236366298	236374869	GTAG	exon	0	0.0185445	0	0	0.0112776	0
circRNA13767	NC_040252.1	gene-GPR160	-	236406049	236409542	ctAC	exon	0	0.012363	0	0	0	0
circRNA9152	NC_040252.1	gene-SEC62	-	236503329	236513627	ctAC	exon	0	0.012363	0	0	0	0
circRNA6700	NC_040252.1	gene-SEC62	-	236503329	236519626	ctAC	exon	0	0	0.0121118	0	0	0
circRNA6238	NC_040252.1	gene-SEC62	-	236503329	236520941	CTAC	exon	0.0287667	0	0.0242236	0.0173856	0	0.0276412
circRNA10505	NC_040252.1	gene-SEC62	-	236513085	236520941	CTAC	exon	0	0.0309076	0	0	0.0225551	0.0110565
circRNA16196	NC_040252.1	gene-SEC62	-	236519521	236520941	CTAC	exon	0	0.0185445	0	0	0	0.0110565
circRNA16364	NC_040252.1	gene-MECOM	+	237212301	237213607	GTaG	intron	0	0	0	0	0	0.0110565
circRNA9087	NC_040252.1	gene-MECOM	+	237227480	237237911	gtAG	intron	0	0.0185445	0	0	0	0
circRNA10892	NC_040252.1	gene-MECOM	+	237397284	237404495	GTAG	exon	0	0.012363	0	0	0	0
circRNA7499	NC_040252.1	gene-MECOM	+	237407149	237421249	GTAg	exon	0	0	0.0181677	0	0	0
circRNA5398	NC_040252.1	gene-MECOM	+	237407149	237427526	GTAg	exon	0	0	0	0.0115904	0	0
circRNA10655	NC_040252.1	gene-MECOM	+	237419931	237427526	GTAG	exon	0	0	0	0	0	0.0110565
circRNA8033	NC_040252.1	gene-MECOM	+	237419931	237432714	GTAG	exon	0	0	0	0	0.0112776	0
circRNA12199	NC_040252.1	gene-MECOM	+	237427382	237432714	GTAG	exon	0	0	0.0181677	0	0	0
circRNA16455	NC_040252.1	gene-MECOM	+	237431468	237432714	GTag	exon	0	0.0185445	0.0121118	0	0	0
circRNA12343	NC_040252.1	gene-GOLIM4	+	238560723	238565875	GTag	exon	0.0115067	0.012363	0	0	0	0
circRNA9299	NC_040252.1	gene-GOLIM4	+	238563855	238573828	GTAG	exon	0	0	0	0	0	0.0110565
circRNA13333	NC_040252.1	gene-GOLIM4	+	238569852	238573828	GTag	exon	0.0575334	0.012363	0	0	0	0
circRNA12165	NC_040252.1	gene-GOLIM4	+	238577670	238583049	GTAG	exon	0.0460267	0	0.0302795	0.0115904	0	0
circRNA9579	NC_040252.1	gene-GOLIM4	+	238577670	238587127	gtAG	exon	0	0.0185445	0	0	0	0.0110565
circRNA15028	NC_040252.1	gene-GOLIM4	+	238577797	238580163	GTAG	intron	0	0	0	0	0.0112776	0
circRNA11569	NC_040252.1		-	246811801	246817953	CTAC	intergenic_region	0	0.012363	0	0	0	0
circRNA4000	NC_040252.1	gene-NMD3	-	246815532	246842268	CTAC	exon	0	0.024726	0	0	0	0
circRNA9797	NC_040252.1	gene-NMD3	-	246835321	246844347	CTAC	exon	0	0	0	0.0115904	0	0
circRNA10103	NC_040252.1	gene-NMD3	-	246835835	246844347	CTAC	exon	0	0.0309076	0.0242236	0.0231808	0	0
circRNA11359	NC_040252.1		-	246987733	246994227	ctAC	intergenic_region	0	0	0	0.0173856	0	0.0331695
circRNA14362	NC_040252.1		-	246991282	246994227	ctAC	intergenic_region	0	0.0185445	0.0121118	0.0115904	0	0.0276412
circRNA18537	NC_040252.1	gene-PPM1L	-	247122280	247122468	CTAC	intron	0	0	0	0	0.0112776	0
circRNA12429	NC_040252.1	gene-KPNA4	+	247601100	247606143	GTaG	exon	0	0	0	0.0115904	0	0
circRNA11763	NC_040252.1	gene-KPNA4	+	247615811	247621692	GTag	exon	0	0.0309076	0	0	0	0
circRNA14581	NC_040252.1	gene-IFT80	+	247744362	247747116	GTag	exon	0.0575334	0.0556336	0.0121118	0.0115904	0.0112776	0.0331695
circRNA3273	NC_040252.1	gene-IFT80	+	247744362	247775538	GTag	exon	0	0	0	0.0173856	0	0
circRNA983	NC_040252.1	gene-IFT80	+	247744362	247802564	GTag	exon	0	0.024726	0.0181677	0	0.0225551	0
circRNA6260	NC_040252.1	gene-IFT80	+	247757981	247775538	GTAG	exon	0	0.0618151	0	0.0173856	0.0112776	0.0110565
circRNA1819	NC_040252.1	gene-IFT80	+	247757981	247802564	GTAG	exon	0.0287667	0.0309076	0	0	0	0
circRNA11563	NC_040252.1	gene-IFT80	+	247769378	247775538	GTag	exon	0	0.012363	0	0	0	0
circRNA808	NC_040252.1	gene-IFT80	+	247769378	247832146	GTag	exon	0	0	0.0121118	0	0	0
circRNA636	NC_040252.1	gene-IFT80	+	247769378	247836830	gtag	exon	0	0	0	0.0115904	0	0.0110565
circRNA4766	NC_040252.1	gene-IFT80	+	247813945	247836830	gtAG	exon	0	0	0	0.0173856	0	0
circRNA7788	NC_040252.1	gene-IFT80	+	247823472	247836830	gtag	exon	0.0115067	0.012363	0	0	0	0
circRNA11964	NC_040252.1	gene-RARRES1	+	249538391	249544010	gtAG	exon	0.0115067	0	0	0	0	0
circRNA3838	NC_040252.1	gene-GFM1	-	249579629	249607261	CTAC	exon	0	0	0	0	0	0.0110565
circRNA10577	NC_040252.1	gene-GFM1	-	249599528	249607261	CTAC	intron	0	0.0370891	0	0	0	0
circRNA14135	NC_040252.1	gene-GFM1	-	249599532	249602711	ctGC	exon	0	0	0.0242236	0	0	0
circRNA10579	NC_040252.1	gene-GFM1	-	249599532	249607261	CTGC	exon	0	0.0432706	0.0242236	0	0.0281939	0.0110565
circRNA14994	NC_040252.1	gene-GFM1	-	249604860	249607261	CTAC	exon	0.01726	0.012363	0	0.0115904	0.0169164	0.022113
circRNA16540	NC_040252.1	gene-THAP4	+	249907	251090	GTAG	exon	0.0287667	0	0	0	0.0225551	0
circRNA10835	NC_040252.1		-	250100815	250108118	CTAC	intergenic_region	0	0.024726	0.0121118	0	0	0
circRNA17452	NC_040252.1		-	250107505	250108118	CTAC	intergenic_region	0.0747935	0.0679966	0.0363354	0.0521569	0.0225551	0.044226
circRNA15895	NC_040252.1	gene-TIPARP	-	251642365	251644009	CTAC	exon	0.01726	0.012363	0.0181677	0	0.0281939	0
circRNA16073	NC_040252.1	gene-GMPS	-	252568161	252569665	ctAC	exon	0	0	0	0	0	0.0110565
circRNA13579	NC_040252.1	gene-GMPS	-	252591327	252595041	CTAC	exon	0	0.0185445	0	0	0	0
circRNA10169	NC_040252.1	gene-SLC33A1	+	252662029	252670437	GTag	intron	0.0115067	0.0556336	0	0	0.0112776	0
circRNA6172	NC_040252.1		-	253099871	253117700	CTAC	intergenic_region	0	0	0	0	0	0.0110565
circRNA125	NC_040252.1	gene-MME	-	253327231	253417735	CtAC	exon	0	0	0	0	0.0225551	0
circRNA7217	NC_040252.1	gene-MME	-	253340444	253355339	CTAC	exon	0.0115067	0	0.0302795	0.028976	0.0281939	0.0386977
circRNA376	NC_040252.1	gene-MME	-	253340444	253417735	CtAC	exon	0	0.012363	0	0	0	0.0165847
circRNA9571	NC_040252.1	gene-MME	-	253353874	253363337	CTAC	exon	0	0	0	0.0173856	0.0112776	0
circRNA773	NC_040252.1	gene-MME	-	253353874	253417735	CtAC	exon	0.0115067	0.012363	0.0121118	0.0173856	0	0.0663389
circRNA2527	NC_040252.1	gene-MME	-	253380596	253417735	Ctac	exon	0	0	0	0.0173856	0	0
circRNA2788	NC_040252.1	gene-MME	-	253382803	253417735	CtAC	exon	0	0	0	0	0	0.0110565
circRNA8343	NC_040252.1	gene-DHX36	+	254379201	254391301	GTAG	exon	0	0	0	0.0173856	0	0
circRNA2076	NC_040252.1	gene-ARHGEF26	-	254440687	254482144	CtAC	exon	0	0.012363	0	0.0115904	0.0112776	0
circRNA5424	NC_040252.1	gene-ARHGEF26	-	254461898	254482144	CtAC	exon	0.0115067	0.0494521	0	0	0	0.0165847
circRNA4568	NC_040252.1	gene-ARHGEF26	-	254461898	254485676	ctAC	exon	0	0.0185445	0	0	0	0
circRNA37	NC_040252.1	gene-ARHGEF26	-	254461898	254558672	ctAC	exon	0.0230134	0	0	0.0173856	0.0225551	0
circRNA120	NC_040252.1	gene-ARHGEF26	-	254467483	254558672	ctAC	exon	0.0115067	0	0	0	0	0.0110565
circRNA389	NC_040252.1	gene-ARHGEF26	-	254482070	254558672	ctAC	exon	0	0	0	0	0.0169164	0
circRNA13814	NC_040252.1	gene-ARHGEF26	-	254533700	254537151	CtAC	exon	0.0115067	0	0	0	0	0
circRNA4354	NC_040252.1	gene-ARHGEF26	-	254533700	254558672	ctAC	exon	0.0230134	0	0	0	0.0112776	0
circRNA3683	NC_040252.1	gene-ARHGEF26	-	254533700	254562264	ctAC	exon	0	0.012363	0	0.0231808	0	0.0110565
circRNA2708	NC_040252.1	gene-MBNL1	-	256423949	256459531	CTAC	exon	0.0345201	0.0370891	0	0	0	0.0165847
circRNA4530	NC_040252.1	gene-MBNL1	-	256435576	256459531	CTAC	exon	0.0690401	0.0618151	0.0363354	0.028976	0.0507491	0.0386977
circRNA5055	NC_040252.1	gene-MBNL1	-	256437847	256459531	CTAC	exon	0.0115067	0	0	0	0	0
circRNA8756	NC_040252.1	gene-MBNL1	-	256448375	256459531	CTAC	exon	0.0632868	0.0927227	0.0302795	0.0115904	0.0112776	0.0331695
circRNA18614	NC_040252.1	gene-MBNL1	-	256459361	256459531	CTAC	exon	0	0	0.0121118	0	0	0
circRNA11662	NC_040252.1	gene-MBNL1	-	256568795	256574814	CTAC	intron	0.0287667	0.024726	0	0	0	0
circRNA17280	NC_040252.1	gene-MBNL1	-	256571362	256572075	CTAC	intron	0.0115067	0	0	0	0	0
circRNA14792	NC_040252.1	gene-MBNL1	-	256572254	256574814	CTAC	intron	0	0	0.0121118	0	0	0
circRNA16807	NC_040252.1	gene-MBNL1	-	256573821	256574814	CTAC	exon	0.0230134	0.0556336	0.0423913	0.0115904	0.0958593	0.0165847
circRNA15882	NC_040252.1	gene-MED12L,gene-P2RY14	-	258120778	258122430	ctac	intron	0	0.012363	0	0	0	0
circRNA12804	NC_040252.1	gene-EIF2A,gene-SERP1	+	258782625	258787223	GTAG	intron	0	0.0185445	0.0181677	0	0.0112776	0.022113
circRNA9611	NC_040252.1	gene-EIF2A,gene-SERP1	-	258787123	258796502	ctAC	exon	0	0	0	0	0.0451103	0.0110565
circRNA11932	NC_040252.1		-	258858762	258864420	CTAC	intergenic_region	0	0	0.0121118	0	0	0
circRNA11053	NC_040252.1		+	259096362	259103328	GTAG	intergenic_region	0	0	0	0	0	0.0165847
circRNA8481	NC_040252.1	gene-RNF13	-	259467099	259478920	ctac	intron	0.0115067	0	0	0	0.0225551	0
circRNA5234	NC_040252.1	gene-RNF13	-	259478827	259499815	CTAC	exon	0.0920535	0.210171	0.10295	0.115904	0.214274	0.160319
circRNA3692	NC_040252.1	gene-RNF13	-	259478827	259507349	CTAC	exon	0.0230134	0.0679966	0.0363354	0.0753377	0.0845818	0.0608107
circRNA1362	NC_040252.1	gene-RNF13	-	259478827	259529845	CTAC	exon	0.0287667	0.179264	0.0242236	0.0637473	0.101498	0.0276412
circRNA675	NC_040252.1	gene-RNF13	-	259478827	259545390	ctAC	exon	0	0.012363	0	0	0	0
circRNA8353	NC_040252.1	gene-RNF13	-	259495273	259507349	CTAC	exon	0	0.012363	0	0	0	0.0110565
circRNA2833	NC_040252.1	gene-RNF13	-	259495273	259529845	CTAC	exon	0	0	0	0.0115904	0	0
circRNA7255	NC_040252.1	gene-HPS3	-	260280750	260295562	ctac	exon	0	0.0185445	0	0	0	0
circRNA7585	NC_040252.1	gene-HPS3	-	260281725	260295562	ctAC	exon	0	0.105086	0	0.0231808	0.0169164	0
circRNA12307	NC_040252.1	gene-HPS3	-	260302922	260308121	CTAC	exon	0	0.0309076	0	0	0	0
circRNA15892	NC_040252.1	gene-HPS3	-	260306474	260308121	CTAC	exon	0	0	0.0121118	0	0	0
circRNA6052	NC_040252.1	gene-HLTF	+	260352908	260371049	GTag	exon	0	0	0.0121118	0	0	0
circRNA4112	NC_040252.1	gene-HLTF	+	260352908	260379057	GTag	exon	0.0115067	0	0	0	0.0169164	0.0110565
circRNA2046	NC_040252.1	gene-HLTF	+	260352908	260394691	GTag	exon	0	0.012363	0	0	0	0
circRNA13156	NC_040252.1	gene-HLTF	+	260383319	260387506	GTag	exon	0	0	0.0121118	0	0.0112776	0
circRNA12561	NC_040252.1	gene-PLSCR1	+	263918906	263923791	GTAG	exon	0.0287667	0	0.0242236	0	0.0451103	0
circRNA10611	NC_040252.1	gene-PLSCR1	+	263918906	263926583	GTAG	exon	0	0	0.0181677	0.0231808	0	0.0165847
circRNA1629	NC_040252.1		-	263989501	264036576	CTAC	intergenic_region	0	0.012363	0	0	0	0
circRNA16722	NC_040252.1		-	264035518	264036576	CTAC	intergenic_region	0.01726	0.0185445	0	0	0	0
circRNA10879	NC_040252.1	gene-PLSCR4	+	264198859	264206093	GTag	exon	0.0115067	0	0	0	0	0
circRNA1588	NC_040252.1	gene-PLOD2	+	264285049	264332609	GTag	intron	0	0.012363	0	0	0	0
circRNA930	NC_040252.1	gene-PLOD2	+	264285049	264344620	GTag	intron	0	0.012363	0	0	0	0
circRNA624	NC_040252.1	gene-PLOD2	+	264285049	264352907	GTag	intron	0.01726	0.024726	0	0	0	0
circRNA12636	NC_040252.1	gene-PLOD2	+	264327803	264332609	GTAG	exon	0	0.0556336	0.0121118	0	0	0
circRNA6528	NC_040252.1	gene-PLOD2	+	264327803	264344620	GTAG	exon	0	0	0.0181677	0	0	0
circRNA5285	NC_040252.1	gene-PLOD2	+	264327803	264348567	GTAG	exon	0.0460267	0.0370891	0	0	0.0169164	0
circRNA4326	NC_040252.1	gene-PLOD2	+	264327803	264352907	GTAG	exon	0.0517801	0.0679966	0	0.028976	0	0.0552824
circRNA1539	NC_040252.1	gene-PLOD2	+	264327803	264376174	GTAG	exon	0.0115067	0	0	0	0	0
circRNA1201	NC_040252.1	gene-PLOD2	+	264327803	264381407	GTAG	exon	0.0345201	0.0370891	0.0423913	0.0231808	0.0338327	0.0165847
circRNA5376	NC_040252.1	gene-PLOD2	+	264332473	264352907	GTAG	exon	0	0	0	0	0.0112776	0
circRNA4408	NC_040252.1	gene-PLOD2	+	264351515	264376174	GTaG	exon	0.01726	0	0.0121118	0	0.0394715	0.022113
circRNA9443	NC_040252.1	gene-PLOD2	+	264366469	264376174	GTag	exon	0	0.012363	0	0.0115904	0	0
circRNA7196	NC_040252.1	gene-PLOD2	+	264366469	264381407	GTag	exon	0	0	0	0	0	0.0165847
circRNA12195	NC_040252.1	gene-PLOD2	+	264376070	264381407	GTAG	exon	0.0115067	0	0	0.0115904	0.0169164	0
circRNA9663	NC_040252.1	gene-PLOD2	+	264376070	264385355	gtAG	exon	0	0.012363	0	0	0	0
circRNA10514	NC_040252.1	gene-PLOD2	+	264384022	264391863	GTAG	exon	0	0	0.0121118	0	0.0338327	0.0110565
circRNA17032	NC_040252.1		+	264427541	264428401	gtag	intergenic_region	0	0.012363	0.0121118	0.0231808	0.0225551	0
circRNA489	NC_040252.1	gene-FAF1	-	26581424	26654195	ctAC	exon	0	0.012363	0	0	0.0112776	0
circRNA17750	NC_040252.1	gene-DIPK2A	+	267575425	267575894	GTag	intron	0.0863001	0.0618151	0.0968944	0.0405665	0.107137	0.0497542
circRNA578	NC_040252.1	gene-FAF1	-	26764342	26833778	ctAC	exon	0	0	0	0.0115904	0	0
circRNA2740	NC_040252.1	gene-SLC9A9	+	267755401	267790688	GTAG	intron	0	0	0.0121118	0	0	0
circRNA2972	NC_040252.1	gene-SLC9A9	+	267757224	267790688	GTag	exon	0.01726	0.0185445	0	0	0.0112776	0
circRNA4618	NC_040252.1	gene-FAF1	-	26810249	26833778	ctAC	exon	0.0115067	0	0	0.0115904	0	0
circRNA15223	NC_040252.1	gene-THAP4	+	268490	270677	GTAG	exon	0.01726	0.024726	0.0363354	0.0463617	0.0169164	0.044226
circRNA9385	NC_040252.1	gene-U2SURP	-	268628059	268637876	CTac	exon	0	0	0	0	0.0225551	0
circRNA14287	NC_040252.1	gene-U2SURP	-	268636039	268639059	CTAC	exon	0	0	0	0	0	0.022113
circRNA8164	NC_040252.1	gene-U2SURP	-	268636039	268648504	CTAC	exon	0	0.012363	0	0	0	0
circRNA6598	NC_040252.1	gene-FAF1	-	26881522	26898124	CtAC	exon	0	0	0	0	0	0.0110565
circRNA11441	NC_040252.1	gene-PCOLCE2	+	268855118	268861501	GTAG	exon	0	0	0	0	0.0112776	0.0110565
circRNA9380	NC_040252.1	gene-PCOLCE2	+	268855118	268864941	GTAG	exon	0	0	0	0	0	0.0110565
circRNA6257	NC_040252.1	gene-PCOLCE2	+	268861377	268878938	GTAG	exon	0	0	0.0121118	0	0	0
circRNA5301	NC_040252.1	gene-PCOLCE2	+	268861377	268882078	GTAG	exon	0	0	0	0	0.0281939	0
circRNA6352	NC_040252.1	gene-PCOLCE2	+	268864805	268882078	GTAG	exon	0	0	0	0	0	0.0386977
circRNA9871	NC_040252.1	gene-PCOLCE2	+	268873196	268882078	GTag	exon	0	0.0309076	0	0	0	0
circRNA5702	NC_040252.1	gene-TRPC1	-	268919736	268939001	ctAC	exon	0.0115067	0	0	0	0.0169164	0
circRNA4689	NC_040252.1	gene-TRPC1	-	268919736	268942960	ctAC	exon	0	0	0.0181677	0	0	0
circRNA7146	NC_040252.1	gene-TRPC1	-	268927898	268942960	ctAC	intron	0	0	0.0121118	0.0173856	0	0
circRNA8603	NC_040252.1	gene-TRPC1	-	268931426	268942960	ctac	intron	0	0.012363	0	0	0.0112776	0
circRNA6137	NC_040252.1	gene-TRPC1	-	268931426	268949358	CTac	intron	0.0115067	0.0185445	0	0.0521569	0	0.044226
circRNA14317	NC_040252.1	gene-PLS1	+	268986180	268989168	gtAG	intron	0.0115067	0	0	0	0	0
circRNA14323	NC_040252.1	gene-PLS1	+	268986185	268989168	gtAG	intron	0	0.0185445	0	0	0.0112776	0
circRNA2229	NC_040252.1	gene-ATR	+	269133593	269173390	GTAG	exon	0	0	0.0121118	0	0	0
circRNA4815	NC_040252.1	gene-ATR	+	269191223	269213927	GTag	exon	0	0.0185445	0	0	0	0
circRNA13945	NC_040252.1	gene-XRN1	+	269246191	269249530	GTAG	exon	0	0.012363	0	0	0	0
circRNA2589	NC_040252.1	gene-XRN1	+	269250989	269287574	GTAG	exon	0	0.012363	0	0	0	0
circRNA9964	NC_040252.1	gene-XRN1	+	269254497	269263226	GTag	exon	0	0	0	0	0.0338327	0
circRNA3014	NC_040252.1	gene-XRN1	+	269254497	269287574	GTag	exon	0	0	0	0.0173856	0.0112776	0
circRNA11480	NC_040252.1	gene-XRN1	+	269281264	269287574	GTag	exon	0	0.012363	0	0	0	0
circRNA11211	NC_040252.1	gene-XRN1	+	269297848	269304598	GTAG	exon	0	0	0	0	0	0.0110565
circRNA12432	NC_040252.1	gene-GK5	+	269416157	269421198	GTAG	exon	0	0.0185445	0	0	0	0
circRNA2883	NC_040252.1		+	269487141	269521272	GTAG	intergenic_region	0.0575334	0	0	0	0	0
circRNA3970	NC_040252.1		+	269494367	269521272	GTAG	intergenic_region	0	0.0185445	0	0	0	0
circRNA39	NC_040252.1	gene-TFDP2	+	269521206	269617902	GTaG	exon	0.01726	0.012363	0	0	0.0169164	0
circRNA391	NC_040252.1	gene-TFDP2	+	269541390	269617902	GTAG	intron	0.0115067	0	0	0	0	0
circRNA3757	NC_040252.1	gene-TFDP2	+	269589718	269617902	GTAG	intron	0.01726	0	0	0	0	0
circRNA10935	NC_040252.1	gene-TFDP2	+	269610756	269617902	GTAG	exon	0.0517801	0.0494521	0.0484472	0.028976	0.0281939	0.0552824
circRNA5216	NC_040252.1	gene-TFDP2	+	269610756	269631807	GTAG	exon	0	0.012363	0.0121118	0.028976	0	0
circRNA3590	NC_040252.1	gene-TFDP2	+	269610756	269639951	GTAG	exon	0	0	0	0.0115904	0	0
circRNA2570	NC_040252.1	gene-TFDP2	+	269610756	269647542	GTAG	exon	0	0	0.0242236	0	0	0
circRNA2133	NC_040252.1	gene-TFDP2	+	269610756	269651692	GTAG	exon	0	0	0	0.0115904	0	0
circRNA7549	NC_040252.1	gene-TFDP2	+	269617855	269631807	GTag	exon	0.0978068	0.0803597	0.157453	0.0985186	0.0338327	0.121621
circRNA18881	NC_040252.1	gene-TFDP2	+	269657415	269657530	GTAG	intron	0.0115067	0	0	0	0	0
circRNA2530	NC_040252.1	gene-LOC101108102	-	269879337	269916467	CTAC	exon	0	0.012363	0	0	0	0
circRNA14878	NC_040252.1	gene-RASA2	-	269983462	269985951	CTAC	exon	0	0.024726	0	0	0	0
circRNA9898	NC_040252.1	gene-RASA2	-	269996858	270005697	CTAC	exon	0.0115067	0	0	0	0	0
circRNA17445	NC_040252.1	gene-RASA2	-	270001630	270002247	CTAC	exon	0.0115067	0	0	0	0	0
circRNA13259	NC_040252.1	gene-RASA2	-	270001630	270005697	CTAC	exon	0	0.012363	0.0242236	0.0405665	0.0281939	0.0110565
circRNA13192	NC_040252.1	gene-RASA2	-	270005591	270009730	CTAC	exon	0	0	0.0121118	0	0	0
circRNA10909	NC_040252.1	gene-RASA2	-	270025034	270032226	CTAC	exon	0	0	0.0242236	0	0	0
circRNA4526	NC_040252.1	gene-RASA2	-	270051544	270075536	CTAC	exon	0.0402734	0.0556336	0.0363354	0	0.0281939	0.0331695
circRNA7402	NC_040252.1	gene-RASA2	-	270061176	270075536	CTAC	exon	0	0	0	0	0.0112776	0
circRNA11921	NC_040252.1	gene-RASA2	-	270069855	270075536	CTAC	intron	0	0	0.0121118	0	0	0
circRNA17559	NC_040252.1	gene-SPSB4	+	270460763	270461326	GTAG	intron	0	0.012363	0	0	0	0
circRNA7198	NC_040252.1	gene-LOC114114853	+	27056875	27071808	GTag	intron	0.0230134	0	0	0.0115904	0	0
circRNA6071	NC_040252.1	gene-LOC114114853	+	27056875	27074981	gtag	intron	0	0.024726	0	0.0231808	0	0
circRNA4053	NC_040252.1		+	27056875	27083344	GTag	intergenic_region	0	0	0	0	0	0.0110565
circRNA1488	NC_040252.1		+	27056875	27106052	Gtag	intergenic_region	0.0230134	0	0	0	0	0
circRNA8143	NC_040252.1	gene-SLC25A36	-	270632438	270644967	ctAC	exon	0.0230134	0.012363	0	0	0	0
circRNA6297	NC_040252.1	gene-SLC25A36	-	270632438	270649894	CTAC	exon	0.01726	0	0	0	0	0
circRNA15396	NC_040252.1	gene-LOC114114853	+	27072939	27074981	gtAG	intron	0.0345201	0.024726	0	0.0695425	0.0845818	0.116093
circRNA11395	NC_040252.1		+	27183091	27189531	GTag	intergenic_region	0.01726	0.0309076	0	0	0.0394715	0
circRNA12101	NC_040252.1	gene-C1H1orf185	+	27184059	27189531	GTaG	exon	0	0	0	0	0.0112776	0
circRNA6067	NC_040252.1	gene-NMNAT3	+	272095702	272113816	GTAG	intron	0	0	0	0.0115904	0	0
circRNA11734	NC_040252.1	gene-COPB2	+	272369713	272375630	GTAG	exon	0	0	0	0.028976	0	0
circRNA14123	NC_040252.1	gene-COPB2	+	272378646	272381840	GTAG	exon	0.0115067	0	0	0	0	0
circRNA15926	NC_040252.1	gene-COPB2	+	272380218	272381840	GTAG	exon	0.0115067	0	0	0	0	0
circRNA4226	NC_040252.1	gene-PIK3CB	+	273084740	273110339	GTag	exon	0	0	0	0	0.0112776	0
circRNA1664	NC_040252.1	gene-PIK3CB	+	273089163	273135711	GTAG	exon	0	0.012363	0	0	0	0
circRNA10772	NC_040252.1	gene-PIK3CB	+	273102938	273110339	GTAG	exon	0.0287667	0.0309076	0	0.0173856	0.0507491	0.0110565
circRNA3291	NC_040252.1	gene-PIK3CB	+	273104666	273135711	GTAG	exon	0.0230134	0.0185445	0.0121118	0	0	0.0110565
circRNA7164	NC_040252.1	gene-PIK3CB	+	273130994	273146009	GTAG	exon	0	0	0	0	0	0.0110565
circRNA9191	NC_040252.1	gene-PIK3CB	+	273160145	273170362	gtag	intron	0.0115067	0	0	0	0	0
circRNA12217	NC_040252.1	gene-FAIM	-	273189592	273194899	CTAC	exon	0	0.012363	0	0	0	0
circRNA6642	NC_040252.1	gene-CEP70	+	273218536	273235003	GTAG	exon	0.01726	0	0	0	0	0.0110565
circRNA1458	NC_040252.1	gene-CEP70	+	273218536	273268153	GTAG	exon	0	0	0	0	0	0.0110565
circRNA11265	NC_040252.1	gene-CEP70	+	273228361	273235003	GTag	exon	0.713415	1.13122	0.763043	0.573726	0.546962	0.635748
circRNA8157	NC_040252.1	gene-CEP70	+	273228361	273240848	GTag	intron	0	0	0	0.0115904	0	0
circRNA2403	NC_040252.1	gene-CEP70	+	273228361	273266603	GTag	exon	0	0	0	0	0	0.0110565
circRNA2230	NC_040252.1	gene-CEP70	+	273228361	273268153	GTag	exon	0.01726	0.117449	0.0484472	0	0.0169164	0.0884519
circRNA737	NC_040252.1	gene-CEP70	+	273228361	273293091	GTag	exon	0.0287667	0.0432706	0.0363354	0	0.0112776	0.0165847
circRNA654	NC_040252.1	gene-CEP70	+	273228361	273295457	gtag	intron	0	0	0	0	0.0112776	0
circRNA11300	NC_040252.1	gene-CEP70	+	273228426	273235003	GTAG	exon	0.0632868	0.0494521	0.0302795	0.0521569	0.0902206	0.0773954
circRNA11301	NC_040252.1	gene-CEP70	+	273228429	273235003	GTAG	intron	0	0	0	0	0	0.0110565
circRNA17084	NC_040252.1	gene-CEP70	+	273234170	273235003	GTAG	exon	0.0863001	0.117449	0.0484472	0.0347713	0.0338327	0.0497542
circRNA2908	NC_040252.1	gene-CEP70	+	273234170	273268153	GTAG	exon	0.0230134	0.0370891	0.0121118	0	0	0
circRNA7636	NC_040252.1	gene-CEP70	+	273254454	273268153	GTAG	exon	0	0.0185445	0	0.0115904	0	0.0386977
circRNA2359	NC_040252.1	gene-CEP70	+	273254454	273293091	GTAG	exon	0	0.024726	0	0	0	0
circRNA2121	NC_040252.1	gene-CEP70	+	273254454	273295457	gtAG	intron	0	0.012363	0	0	0	0
circRNA2663	NC_040252.1	gene-CEP70	+	273257099	273293091	GTAG	exon	0.0632868	0.0618151	0.0302795	0.0115904	0.0563878	0.022113
circRNA18214	NC_040252.1	gene-CEP70	+	273266334	273266603	GTAG	exon	0	0.0185445	0	0.0173856	0	0
circRNA15657	NC_040252.1	gene-CEP70	+	273266334	273268153	GTAG	exon	0.0115067	0	0.0121118	0.0579521	0	0
circRNA7745	NC_040252.1	gene-CEP70	+	273266334	273279772	GTAG	exon	0	0.0185445	0	0.0173856	0	0
circRNA4785	NC_040252.1	gene-CEP70	+	273266334	273289157	GTAG	exon	0	0.012363	0	0.0173856	0.0112776	0
circRNA3995	NC_040252.1	gene-CEP70	+	273266334	273293091	GTAG	exon	0	0.012363	0	0.0173856	0	0
circRNA15417	NC_040252.1	gene-CEP70	+	273291063	273293091	GTAG	exon	0.01726	0	0	0	0	0
circRNA15918	NC_040252.1	gene-MRAS	-	273435360	273436988	CTAC	intron	0.01726	0	0	0	0	0
circRNA15173	NC_040252.1		+	273481548	273483780	GTAG	intergenic_region	0	0	0	0	0.0112776	0
circRNA16981	NC_040252.1		+	273482896	273483780	GTAG	intergenic_region	0.10356	0.0185445	0.0181677	0.0347713	0.0507491	0.022113
circRNA4336	NC_040252.1	gene-ARMC8	-	273515155	273540214	CTAC	intron	0	0.012363	0	0	0	0
circRNA9464	NC_040252.1	gene-ARMC8	-	273520637	273530298	CTAC	intron	0	0.0185445	0	0	0	0
circRNA12093	NC_040252.1	gene-ARMC8	-	273524939	273530426	CTAC	exon	0.0345201	0.012363	0.0121118	0	0	0
circRNA7080	NC_040252.1	gene-ARMC8	-	273524939	273540214	CTAC	exon	0	0	0	0	0.0112776	0
circRNA6119	NC_040252.1	gene-ARMC8	-	273559245	273577227	ctAC	exon	0.0115067	0	0	0	0	0
circRNA6753	NC_040252.1	gene-ARMC8	-	273562459	273578631	CTAC	exon	0	0	0	0	0.0112776	0
circRNA9795	NC_040252.1	gene-ARMC8	-	273569597	273578631	CTAC	exon	0	0	0.0181677	0	0	0.0165847
circRNA12168	NC_040252.1	gene-ARMC8	-	273573253	273578631	CTAC	exon	0	0	0.0242236	0	0	0
circRNA14851	NC_040252.1	gene-DBR1	+	273632741	273635257	GTAG	exon	0	0.0185445	0	0	0.0112776	0
circRNA11732	NC_040252.1	gene-DBR1	+	273632741	273638659	GTAG	exon	0	0	0	0	0.0112776	0.022113
circRNA18368	NC_040252.1	gene-DBR1	+	273638435	273638659	GTag	exon	0	0	0.0242236	0	0	0
circRNA13024	NC_040252.1	gene-DZIP1L	+	273726220	273730533	GTAG	exon	0.0345201	0.0927227	0.0726708	0.0405665	0.0451103	0.0386977
circRNA10901	NC_040252.1	gene-DZIP1L	+	273726220	273733423	GTAG	exon	0.0402734	0.105086	0.0242236	0.0405665	0.0225551	0.0110565
circRNA16917	NC_040252.1	gene-DZIP1L	+	273729613	273730533	GTAG	exon	0.0575334	0.0432706	0	0.0115904	0	0
circRNA466	NC_040252.1	gene-EPS15	-	27427505	27501393	ctAC	exon	0	0	0.0181677	0	0	0
circRNA4162	NC_040252.1	gene-EPS15	-	27432601	27458516	CTAC	exon	0	0	0.0121118	0	0	0.0110565
circRNA17203	NC_040252.1	gene-EPS15	-	27440934	27441688	CTAC	exon	0.0575334	0	0.0181677	0.0115904	0.0394715	0.022113
circRNA6251	NC_040252.1	gene-EPS15	-	27440934	27458516	CTAC	exon	0	0	0.0302795	0	0	0
circRNA3746	NC_040252.1	gene-EPS15	-	27458444	27486677	CTAC	exon	0	0.0185445	0	0	0.0169164	0
circRNA2050	NC_040252.1	gene-EPS15	-	27458444	27500185	ctAC	exon	0	0	0	0	0.0112776	0
circRNA1943	NC_040252.1	gene-EPS15	-	27458444	27501393	ctAC	exon	0	0.0370891	0	0.0115904	0.0112776	0
circRNA10894	NC_040252.1	gene-EPS15	-	27479467	27486677	CTAC	exon	0.0115067	0.0309076	0	0.0115904	0	0
circRNA5896	NC_040252.1	gene-EPS15	-	27479467	27498120	ctAC	exon	0	0.024726	0	0	0	0
circRNA5003	NC_040252.1	gene-EPS15	-	27479467	27501393	ctAC	exon	0	0.012363	0	0	0	0
circRNA3311	NC_040252.1	gene-EPS15	-	27479467	27510405	ctAC	exon	0	0.0309076	0.0121118	0	0	0.0276412
circRNA18304	NC_040252.1	gene-NCK1	-	274933765	274934008	CTAC	exon	0.115067	0.0679966	0.0908385	0	0.0169164	0.022113
circRNA8210	NC_040252.1	gene-EPS15	-	27498061	27510405	ctAC	exon	0	0.0309076	0	0	0	0
circRNA202	NC_040252.1	gene-STAG1	+	275321030	275407483	GTag	exon	0.0115067	0	0	0	0	0
circRNA387	NC_040252.1	gene-STAG1	+	275372485	275449326	GTAG	exon	0	0	0	0	0.0112776	0
circRNA15436	NC_040252.1	gene-STAG1	+	275407279	275409293	GTAG	exon	0.01726	0	0	0	0	0
circRNA5951	NC_040252.1	gene-STAG1	+	275407279	275425752	GTAG	exon	0.01726	0	0	0	0.0225551	0
circRNA15261	NC_040252.1	gene-STAG1	+	275423594	275425752	GTAG	exon	0	0	0.0242236	0	0	0
circRNA160	NC_040252.1	gene-STAG1	+	275423594	275512234	GTAG	exon	0.0115067	0	0	0	0	0
circRNA6351	NC_040252.1	gene-STAG1	+	275481154	275498435	GTag	exon	0.0230134	0.012363	0	0.0231808	0.0169164	0
circRNA3287	NC_040252.1	gene-STAG1	+	275481154	275512234	GTag	exon	0	0.0370891	0	0	0	0
circRNA9140	NC_040252.1	gene-STAG1	+	275488117	275498435	GTag	exon	0	0	0	0	0.0225551	0
circRNA4508	NC_040252.1	gene-STAG1	+	275488117	275512234	GTag	exon	0	0.012363	0	0.0115904	0	0
circRNA14091	NC_040252.1	gene-STAG1	+	275529069	275532292	GTag	exon	0	0.0432706	0	0.0173856	0	0.0110565
circRNA6669	NC_040252.1	gene-STAG1	+	275529069	275545432	GTag	exon	0	0.012363	0	0.0115904	0.0112776	0
circRNA2931	NC_040252.1	gene-PCCB	-	275592435	275626159	CTAC	intron	0	0.024726	0	0	0	0
circRNA5319	NC_040252.1	gene-PCCB	-	275626036	275646676	CTAC	exon	0.0345201	0.012363	0	0	0.0225551	0
circRNA13118	NC_040252.1	gene-PCCB	-	275642450	275646676	CTAC	exon	0.0287667	0.024726	0.0423913	0.0173856	0	0
circRNA2432	NC_040252.1	gene-PCCB	-	275642450	275680366	ctAC	exon	0	0	0	0.0173856	0.0112776	0.0110565
circRNA18727	NC_040252.1	gene-MSL2	-	275770674	275770820	CTAC	intron	0	0	0	0.0115904	0	0
circRNA17081	NC_040252.1	gene-PPP2R3A	-	275855301	275856136	ctAC	exon	0	0.024726	0	0	0	0
circRNA10833	NC_040252.1	gene-PPP2R3A	-	275855301	275862606	CTAC	exon	0.0517801	0.0432706	0.0847826	0.0173856	0.0902206	0.044226
circRNA5569	NC_040252.1	gene-PPP2R3A	-	275855301	275875061	ctAC	exon	0	0	0	0	0.0225551	0
circRNA548	NC_040252.1	gene-PPP2R3A	-	275855301	275925723	CTAC	exon	0	0	0.0181677	0	0	0
circRNA8101	NC_040252.1	gene-PPP2R3A	-	275862450	275875061	ctAC	exon	0	0.0185445	0	0	0.0169164	0
circRNA1773	NC_040252.1	gene-PPP2R3A	-	275862450	275907543	CTAC	exon	0.01726	0.024726	0	0	0	0
circRNA793	NC_040252.1	gene-PPP2R3A	-	275862450	275925723	CTAC	exon	0	0	0	0.0115904	0	0
circRNA9993	NC_040252.1	gene-PPP2R3A	-	275917033	275925723	CTAC	exon	0.01726	0	0	0	0	0
circRNA14910	NC_040252.1	gene-PPP2R3A	-	275949305	275951773	ctAC	exon	0	0	0	0.0231808	0	0.0276412
circRNA6237	NC_040252.1	gene-PPP2R3A	-	275949305	275966918	ctAC	exon	0	0	0.0181677	0	0	0
circRNA15039	NC_040252.1	gene-PPP2R3A	-	275964562	275966918	ctac	exon	0.0575334	0.154538	0.0666149	0	0.101498	0.0995084
circRNA5346	NC_040252.1		+	276093161	276113699	gtag	intergenic_region	0	0	0.0121118	0	0	0
circRNA14644	NC_040252.1	gene-TRAF3IP1	-	2766370	2769069	CTAC	intron	0	0	0	0	0	0.0165847
circRNA17339	NC_040252.1	gene-LOC114112871	-	277074431	277075112	CTAC	intron	0	0	0	0	0	0.0165847
circRNA13758	NC_040252.1	gene-CEP63	-	277457464	277460963	ctAC	intron	0.0115067	0	0.0121118	0	0	0.0110565
circRNA8272	NC_040252.1	gene-CEP63	-	277457464	277469687	CTAC	intron	0	0	0	0	0.0169164	0
circRNA9058	NC_040252.1	gene-CEP63	-	277466662	277477157	ctAC	exon	0	0	0.0121118	0	0	0
circRNA237	NC_040252.1		-	277501077	277585575	CTAC	intergenic_region	0	0	0	0.0115904	0	0
circRNA14857	NC_040252.1	gene-LOC114112879	-	277583067	277585575	CTAC	exon	0.0632868	0.0679966	0.0726708	0.0173856	0	0.0497542
circRNA5071	NC_040252.1	gene-OSBPL9	+	27770276	27791917	GTag	exon	0	0	0	0	0	0.022113
circRNA6632	NC_040252.1	gene-OSBPL9	+	27771168	27787664	GTAG	exon	0	0.024726	0	0	0	0
circRNA15984	NC_040252.1	gene-AMOTL2	+	277715556	277717139	GTAG	exon	0.0115067	0	0.0121118	0	0	0.0110565
circRNA5995	NC_040252.1	gene-OSBPL9	+	27773599	27791917	GTAG	exon	0.0115067	0	0	0	0	0
circRNA6579	NC_040252.1	gene-RYK	+	277857224	277873891	GTag	exon	0	0.0185445	0.0121118	0.0115904	0	0
circRNA5387	NC_040252.1	gene-RYK	+	277857224	277877630	GTag	exon	0	0.024726	0	0	0	0
circRNA1294	NC_040252.1	gene-RYK	+	277857224	277909212	GTag	exon	0.0115067	0	0	0	0	0
circRNA9880	NC_040252.1	gene-RYK	+	277868761	277877630	GTAG	exon	0	0	0	0.0173856	0	0
circRNA4957	NC_040252.1	gene-RYK	+	277868761	277890876	GTAG	exon	0	0	0	0	0.0169164	0
circRNA3212	NC_040252.1	gene-RYK	+	277868761	277900369	GTAG	exon	0	0.024726	0	0	0	0.0110565
circRNA2169	NC_040252.1	gene-RYK	+	277868761	277909212	GTAG	exon	0	0.0185445	0	0.0173856	0	0
circRNA6430	NC_040252.1	gene-RYK	+	277873838	277890876	GTAG	exon	0.01726	0	0	0	0	0
circRNA7775	NC_040252.1	gene-RYK	+	277877486	277890876	GTag	exon	0	0.012363	0	0	0	0
circRNA3192	NC_040252.1	gene-RYK	+	277877486	277909212	GTag	exon	0	0.024726	0	0	0	0
circRNA11536	NC_040252.1	gene-RYK	+	277884683	277890876	GTag	exon	0	0.012363	0	0	0	0
circRNA6925	NC_040252.1	gene-RYK	+	277884683	277900369	GTag	exon	0.0747935	0.0679966	0.109006	0.0579521	0.0563878	0.0386977
circRNA4431	NC_040252.1	gene-RYK	+	277884683	277909212	GTag	exon	0.0805468	0.0556336	0.0847826	0.0347713	0	0.0276412
circRNA16155	NC_040252.1	gene-RYK	+	277907757	277909212	GTag	exon	0.0345201	0.0679966	0.0545031	0.028976	0.0507491	0
circRNA10889	NC_040252.1	gene-OSBPL9	+	27802722	27809939	GTAG	exon	0	0	0	0	0.0169164	0
circRNA14292	NC_040252.1	gene-RAB6B	+	278255641	278258655	GTAG	exon	0	0	0	0	0	0.0110565
circRNA9375	NC_040252.1	gene-SRPRB	-	278283727	278293557	CTac	exon	0	0	0	0.0115904	0.0169164	0
circRNA4940	NC_040252.1	gene-SRPRB	-	278283727	278305907	CTac	exon	0	0.0185445	0	0	0.0112776	0
circRNA15209	NC_040252.1	gene-TF	-	278338003	278340204	CTac	exon	0	0	0	0	0.0112776	0
circRNA13457	NC_040252.1	gene-NRDC	-	27845711	27849550	ctAC	exon	0.10356	0.0432706	0.0423913	0.0231808	0.0281939	0.0276412
circRNA9030	NC_040252.1	gene-NRDC	-	27845711	27856277	CTAC	exon	0	0	0	0	0.0169164	0
circRNA6405	NC_040252.1	gene-NRDC	-	27845711	27862826	ctAC	exon	0	0.0370891	0	0	0	0.0110565
circRNA4628	NC_040252.1	gene-TOPBP1	+	278497307	278520789	GTAG	exon	0	0	0	0	0	0.0110565
circRNA7095	NC_040252.1	gene-TOPBP1	+	278517951	278533171	GTAG	exon	0	0.012363	0	0	0	0
circRNA15185	NC_040252.1	gene-TOPBP1	-	278523495	278525718	CTAC	intron	0	0	0	0	0	0.0110565
circRNA10724	NC_040252.1	gene-TOPBP1	+	278525699	278533171	GTAG	exon	0	0.012363	0.0121118	0	0	0
circRNA18057	NC_040252.1	gene-NRDC	-	27887391	27887718	ctAC	exon	0	0	0	0.0115904	0	0
circRNA11369	NC_040252.1	gene-TRAF3IP1	-	2793205	2799687	ctAC	exon	0.0115067	0	0	0	0.0112776	0
circRNA5653	NC_040252.1	gene-TRAF3IP1	-	2793205	2812656	ctAC	exon	0	0	0	0	0.0169164	0
circRNA11644	NC_040252.1	gene-NPHP3	+	279646014	279652063	GTAG	exon	0	0	0.0242236	0	0	0
circRNA10318	NC_040252.1	gene-NPHP3	+	279670739	279678914	GTAG	exon	0	0	0	0	0.0169164	0
circRNA5247	NC_040252.1	gene-NPHP3	+	279670739	279691679	GTAG	exon	0	0	0	0	0.0169164	0
circRNA6328	NC_040252.1	gene-ACAD11	+	279752067	279769423	GTAG	exon	0	0	0.0181677	0	0	0
circRNA2167	NC_040252.1	gene-ACAD11	+	279752067	279792545	GTAG	exon	0	0.012363	0	0	0	0
circRNA11647	NC_040252.1	gene-ACAD11	+	279763378	279769423	GTAG	exon	0	0	0.0121118	0	0	0
circRNA4675	NC_040252.1	gene-ACAD11	+	279769259	279792545	GTag	exon	0.0115067	0.0679966	0	0.0173856	0.0225551	0
circRNA2853	NC_040252.1	gene-ACAD11	+	279769259	279803676	GTag	exon	0	0	0	0	0	0.0165847
circRNA2821	NC_040252.1	gene-DNAJC13	-	279910259	279944946	CTAC	exon	0	0.024726	0	0	0	0
circRNA17341	NC_040252.1	gene-DNAJC13	-	279924957	279925637	CTAC	exon	0.0115067	0.0185445	0.0121118	0.0115904	0.0169164	0
circRNA15581	NC_040252.1	gene-DNAJC13	-	279929398	279931288	CTAC	exon	0	0	0.0121118	0.0115904	0	0
circRNA7393	NC_040252.1	gene-DNAJC13	-	279937640	279952019	ctAC	exon	0	0	0	0	0	0.0110565
circRNA3765	NC_040252.1	gene-DNAJC13	-	279938360	279966509	CTac	exon	0.0115067	0.0185445	0	0	0	0
circRNA4709	NC_040252.1	gene-DNAJC13	-	279949686	279972832	CTAC	exon	0	0	0	0	0	0.0110565
circRNA11099	NC_040252.1	gene-DNAJC13	-	279975749	279982646	ctAC	exon	0.0287667	0	0	0	0.0112776	0
circRNA13469	NC_040252.1	gene-DNAJC13	-	279978818	279982646	ctAC	exon	0.0460267	0.0185445	0.0121118	0	0	0
circRNA8453	NC_040252.1		+	280839072	280850947	GTAG	intergenic_region	0	0	0	0	0.0169164	0
circRNA14648	NC_040252.1	gene-TRAF3IP1	-	2812585	2815279	ctac	intron	0.0115067	0	0	0	0	0
circRNA320	NC_040252.1	gene-NEK11	-	281726033	281805962	CTAC	exon	0	0	0	0.0115904	0	0
circRNA10351	NC_040252.1	gene-NEK11	-	281801014	281809119	CTAC	exon	0	0.012363	0	0	0	0
circRNA11807	NC_040252.1		+	281956807	281962631	gtAG	intergenic_region	0.0287667	0.0865412	0.0363354	0	0.0112776	0
circRNA10378	NC_040252.1	gene-ATP2C1	-	281972923	281980984	CTAC	intron	0	0	0	0	0.0169164	0
circRNA16176	NC_040252.1	gene-ATP2C1	-	281974536	281975975	CTAC	exon	0.0978068	0.0556336	0.0666149	0.0463617	0.0225551	0.105037
circRNA4136	NC_040252.1	gene-ATP2C1	-	281974536	282000589	CTAC	exon	0.0115067	0	0	0	0	0
circRNA3727	NC_040252.1	gene-ATP2C1	-	282014681	282043007	ctAC	exon	0	0.012363	0	0.0173856	0.0112776	0.0165847
circRNA11426	NC_040252.1	gene-ATP2C1	-	282042484	282048884	ctAC	exon	0	0	0.0181677	0	0.0169164	0
circRNA8605	NC_040252.1	gene-ATP2C1	-	282042484	282054013	CTAC	exon	0	0.012363	0.0121118	0.0115904	0	0
circRNA16092	NC_040252.1	gene-ATP2C1	-	282052519	282054013	CTac	exon	0	0.012363	0	0	0	0
circRNA5858	NC_040252.1	gene-ZFYVE9	+	28233570	28252342	GTAG	exon	0	0.012363	0	0	0	0
circRNA144	NC_040252.1	gene-BRWD1	-	282369326	282458367	CtAC	exon	0	0	0	0.0231808	0	0.0165847
circRNA16962	NC_040252.1	gene-BRWD1	-	282371209	282372102	CTAC	exon	0	0	0.0121118	0	0	0
circRNA8731	NC_040252.1	gene-BRWD1	-	282379659	282390859	CTAC	exon	0.0345201	0	0	0.0231808	0	0
circRNA291	NC_040252.1	gene-BRWD1	-	282379659	282461133	CTAC	exon	0	0	0.0181677	0	0	0
circRNA13169	NC_040252.1	gene-BRWD1	-	282386688	282390859	CTAC	exon	0	0	0	0	0	0.0110565
circRNA10971	NC_040252.1	gene-BRWD1	-	282386688	282393779	CTAC	exon	0	0.0185445	0	0	0	0
circRNA513	NC_040252.1	gene-BRWD1	-	282386688	282458367	CtAC	exon	0	0.024726	0	0	0.0112776	0
circRNA1397	NC_040252.1	gene-BRWD1	-	282387769	282438339	ctAC	intron	0	0	0	0	0	0.0165847
circRNA1394	NC_040252.1	gene-BRWD1	-	282387769	282438348	ctAC	exon	0	0	0	0	0	0.0110565
circRNA1806	NC_040252.1	gene-BRWD1	-	282393654	282438348	ctac	exon	0	0.024726	0	0	0	0
circRNA780	NC_040252.1	gene-BRWD1	-	282395252	282458936	ctAC	exon	0	0.024726	0	0	0	0
circRNA2286	NC_040252.1	gene-BRWD1	-	282399046	282438348	ctAC	exon	0.0115067	0.012363	0	0.0347713	0	0
circRNA9941	NC_040252.1	gene-BRWD1	-	282408414	282417177	CTAC	exon	0	0.0370891	0	0	0	0
circRNA8357	NC_040252.1	gene-BRWD1	-	282408414	282420485	CTAC	exon	0.01726	0	0	0	0	0
circRNA1434	NC_040252.1	gene-BRWD1	-	282408414	282458367	CtAC	exon	0	0	0.0121118	0	0	0
circRNA4153	NC_040252.1	gene-BRWD1	-	282412385	282438348	ctAC	exon	0.0345201	0.0370891	0.0181677	0	0	0
circRNA7551	NC_040252.1	gene-BRWD1	-	282417084	282431025	CTAC	exon	0	0.012363	0	0	0	0
circRNA5152	NC_040252.1	gene-BRWD1	-	282417084	282438348	ctAC	exon	0	0	0.0121118	0	0	0
circRNA2092	NC_040252.1	gene-BRWD1	-	282417084	282458367	CtAC	exon	0	0	0	0.0115904	0.0112776	0
circRNA6097	NC_040252.1	gene-BRWD1	-	282420302	282438348	ctAC	exon	0	0.024726	0	0	0	0
circRNA2360	NC_040252.1	gene-BRWD1	-	282420302	282458936	ctAC	exon	0	0	0	0.0173856	0	0
circRNA8555	NC_040252.1	gene-BRWD1	-	282426718	282438348	ctAC	exon	0.0115067	0	0	0.0115904	0	0
circRNA2854	NC_040252.1	gene-BRWD1	-	282426718	282461133	CTAC	exon	0	0	0	0	0	0.0110565
circRNA13800	NC_040252.1	gene-BRWD1	-	282434882	282438348	ctAC	exon	0	0.012363	0	0	0	0
circRNA4624	NC_040252.1	gene-BRWD1	-	282434882	282458367	CtAC	exon	0.0230134	0	0	0	0	0
circRNA5950	NC_040252.1	gene-BRWD1	-	282439894	282458367	CtAC	exon	0.0115067	0.0741781	0	0.0173856	0.0169164	0.0276412
circRNA6883	NC_040252.1	gene-BRWD1	-	282442559	282458367	CtAC	exon	0	0	0	0.0173856	0	0
circRNA8715	NC_040252.1	gene-BRWD1	-	282449888	282461133	CTAC	exon	0.0402734	0.0309076	0	0	0	0.0110565
circRNA16183	NC_040252.1	gene-BRWD1	-	282456934	282458367	CtAC	exon	0.0115067	0.012363	0	0.0115904	0.0112776	0.0276412
circRNA12178	NC_040252.1	gene-LOC101123341	+	282696468	282701827	GTag	exon	0	0	0	0	0	0.0110565
circRNA6592	NC_040252.1	gene-ZFYVE9	+	28278835	28295470	GTAG	exon	0	0.0185445	0.0121118	0	0	0
circRNA4202	NC_040252.1	gene-ZFYVE9	+	28278835	28304545	GTAG	exon	0.0115067	0	0	0	0	0
circRNA2718	NC_040252.1	gene-ZFYVE9	+	28278835	28314327	GTAG	exon	0	0.0556336	0.0181677	0	0	0.022113
circRNA5136	NC_040252.1	gene-ZFYVE9	+	28283204	28304545	GTAG	exon	0	0	0	0	0.0112776	0
circRNA3281	NC_040252.1	gene-ZFYVE9	+	28283204	28314327	GTAG	exon	0	0	0	0.028976	0	0
circRNA12224	NC_040252.1	gene-ZFYVE9	+	28290169	28295470	GTAG	exon	0	0	0	0.0115904	0	0
circRNA7395	NC_040252.1	gene-ZFYVE9	+	28290169	28304545	GTAG	exon	0.0230134	0	0.0181677	0.0173856	0	0
circRNA4499	NC_040252.1	gene-ZFYVE9	+	28290169	28314327	GTAG	exon	0	0.024726	0	0	0	0
circRNA8753	NC_040252.1	gene-ZFYVE9	+	28303163	28314327	GTAG	exon	0.0115067	0	0	0	0	0
circRNA3356	NC_040252.1	gene-TUT4	-	28441461	28472094	ctAC	exon	0	0	0	0.0115904	0	0
circRNA1253	NC_040252.1	gene-TUT4	-	28443453	28496048	ctAC	exon	0	0	0.0121118	0	0	0
circRNA16630	NC_040252.1	gene-TUT4	-	28455951	28457068	CTAC	exon	0	0.0432706	0	0.0115904	0.0281939	0.0165847
circRNA6770	NC_040252.1	gene-TUT4	-	28455951	28472094	ctAC	exon	0.01726	0.160719	0.0302795	0.0115904	0.0169164	0.044226
circRNA2196	NC_040252.1	gene-TUT4	-	28455951	28496048	ctAC	exon	0	0.024726	0	0	0	0
circRNA7209	NC_040252.1	gene-BACE2	+	284593483	284608392	GTag	exon	0.0115067	0.012363	0.0181677	0	0	0
circRNA10627	NC_040252.1	gene-BACE2	+	284608176	284615830	GTag	exon	0	0	0.0423913	0	0	0
circRNA6757	NC_040252.1	gene-TUT4	-	28479881	28496048	ctAC	exon	0.01726	0	0	0	0	0
circRNA5885	NC_040252.1		-	284814441	284833136	CTAC	intergenic_region	0	0	0	0	0	0.0110565
circRNA7588	NC_040252.1	gene-TUT4	-	28482221	28496048	ctAC	exon	0.0230134	0	0	0.0115904	0	0.0110565
circRNA7759	NC_040252.1	gene-TUT4	-	28482634	28496048	ctAC	intron	0	0	0	0.0115904	0	0.0110565
circRNA3199	NC_040252.1	gene-TUT4	-	28488974	28520651	ctAC	exon	0	0	0	0.0173856	0	0
circRNA16741	NC_040252.1	gene-MX1	+	284899688	284900732	GTAG	exon	0	0	0	0	0	0.0110565
circRNA4396	NC_040252.1	gene-TUT4	-	28495922	28520651	ctAC	exon	0	0	0	0	0.0169164	0
circRNA7626	NC_040252.1	gene-TUT4	-	28520535	28534259	CTac	exon	0.0517801	0.024726	0.0181677	0.028976	0.0281939	0.0663389
circRNA7006	NC_040252.1	gene-TUT4	-	28520535	28536022	ctac	intron	0	0.0185445	0	0	0	0
circRNA6877	NC_040252.1	gene-C2CD2	-	285470209	285486027	ctAC	exon	0	0	0	0	0	0.0110565
circRNA8645	NC_040252.1	gene-C2CD2	-	285475418	285486852	CTAC	intron	0.0115067	0	0	0	0	0
circRNA14836	NC_040252.1	gene-C2CD2	-	285485923	285488447	CTAC	exon	0	0	0	0	0.0112776	0
circRNA4025	NC_040252.1		+	285781278	285807900	GTag	intergenic_region	0	0.0309076	0.0242236	0.028976	0.0169164	0.022113
circRNA2916	NC_040252.1	gene-HSF2BP	-	286983591	287017441	CTAC	exon	0	0	0	0	0	0.0110565
circRNA5717	NC_040252.1	gene-HSF2BP	-	286998207	287017441	CTAC	exon	0.01726	0.0989042	0	0.0115904	0	0
circRNA12088	NC_040252.1	gene-RRP1B	+	287045426	287050918	GTAG	exon	0	0	0	0	0.0112776	0
circRNA17536	NC_040252.1	gene-PDXK	-	287103804	287104376	CTAC	intron	0.0115067	0	0	0	0	0
circRNA12980	NC_040252.1	gene-PDXK	+	287104550	287108919	GTAG	exon	0	0	0	0	0.0225551	0.0110565
circRNA4044	NC_040252.1		-	287128278	287154809	CTAC	intergenic_region	0.431501	0	0	0.0173856	0.0451103	0.0497542
circRNA13153	NC_040252.1	gene-RRP1	+	287178652	287182840	GTAG	exon	0.0115067	0	0	0	0	0
circRNA5206	NC_040252.1	gene-TRAPPC10	+	287399680	287420755	GTAG	exon	0.01726	0.012363	0	0	0	0
circRNA18494	NC_040252.1	gene-TRAPPC10	+	287415829	287416024	GTAG	exon	0	0	0	0	0	0.0110565
circRNA16733	NC_040252.1	gene-GATD3A	-	287479454	287480505	CTAC	intron	0	0	0.0121118	0	0	0
circRNA17202	NC_040252.1	gene-ZYG11B	+	28790249	28791003	gtAG	exon	0.0402734	0.0185445	0.0181677	0.0115904	0.0112776	0.0110565
circRNA5780	NC_040252.1	gene-ZYG11B	+	28798663	28817673	GTAG	exon	0	0.012363	0	0	0	0
circRNA8256	NC_040252.1	gene-UBE2G2	-	287997229	288009490	CTAC	exon	0.0115067	0	0.0121118	0	0	0
circRNA16255	NC_040252.1	gene-ZYG11B	+	28816290	28817673	GTag	exon	0	0	0.0121118	0	0	0
circRNA17030	NC_040252.1	gene-ADARB1	+	288309179	288310039	GTAG	intron	0.0115067	0	0	0	0	0
circRNA6177	NC_040252.1	gene-ADARB1	+	288309179	288326992	GTAG	intron	0.0115067	0	0	0	0	0
circRNA15154	NC_040252.1	gene-ADARB1	+	288326856	288329106	GTAG	intron	0.0230134	0	0	0	0	0
circRNA8468	NC_040252.1	gene-ADARB1	+	288356926	288368772	GTAG	exon	0	0	0	0	0	0.0110565
circRNA16112	NC_040252.1	gene-ADARB1	+	288367284	288368772	GTAG	intron	0	0	0.0121118	0	0	0
circRNA17135	NC_040252.1	gene-COL18A1	+	288636059	288636857	GTAG	exon	0	0	0	0.0115904	0	0
circRNA17437	NC_040252.1	gene-COL6A1	+	289040743	289041366	GTAG	exon	0.0460267	0.0309076	0.0302795	0	0.0281939	0
circRNA17991	NC_040252.1	gene-COL6A1	+	289041466	289041825	GTAG	exon	0.20712	0.241079	0.139286	0.0695425	0.157886	0.0718672
circRNA17120	NC_040252.1	gene-COL6A1	+	289041662	289042468	GTAG	exon	0.01726	0	0	0.0173856	0	0
circRNA15885	NC_040252.1	gene-COL6A1	+	289042153	289043804	GTAG	exon	0	0.0432706	0	0.0115904	0	0
circRNA17567	NC_040252.1	gene-COL6A1	+	289043244	289043804	GTAG	exon	0.0115067	0	0	0	0	0
circRNA17011	NC_040252.1	gene-COL6A1	+	289051240	289052110	GTAG	exon	0.0115067	0	0	0	0	0
circRNA16146	NC_040252.1	gene-COL6A2	+	289188818	289190279	GTAG	intron	0	0	0.0302795	0	0	0
circRNA17737	NC_040252.1	gene-COL6A2	+	289190096	289190574	GTAG	exon	0.0115067	0	0.0423913	0	0.0169164	0.0110565
circRNA17010	NC_040252.1	gene-COL6A2	+	289190096	289190967	GTAG	exon	0.0632868	0	0.0484472	0	0.0112776	0.0497542
circRNA16675	NC_040252.1	gene-COL6A2	+	289190923	289192011	GTAG	exon	0	0.0185445	0	0	0	0
circRNA14543	NC_040252.1	gene-COL6A2	-	289193311	289196100	CTAC	intron	0	0.012363	0	0	0	0.0110565
circRNA16161	NC_040252.1	gene-COL6A2	-	289194650	289196100	CTAC	intron	0	0.012363	0	0	0	0
circRNA18767	NC_040252.1	gene-COL6A2	-	289195566	289195704	CTAC	intron	0	0	0	0	0	0.0110565
circRNA18360	NC_040252.1	gene-COL6A2	+	289195680	289195906	GTAG	exon	0	0	0	0	0.0112776	0
circRNA18701	NC_040252.1	gene-COL6A2	-	289203833	289203985	CTac	intron	0.385474	0.414161	0	0.0811329	0.135331	0.276412
circRNA14519	NC_040252.1	gene-MCM3AP,gene-YBEY	-	289327668	289330481	CTAC	exon	0.0230134	0	0	0.0173856	0	0
circRNA10306	NC_040252.1	gene-MCM3AP,gene-YBEY	-	289332712	289340915	ctAC	exon	0.0402734	0.0185445	0.0242236	0.0173856	0.0281939	0.0331695
circRNA11224	NC_040252.1	gene-MCM3AP,gene-YBEY	-	289334189	289340915	ctAC	exon	0.0115067	0.012363	0.0121118	0	0	0
circRNA9455	NC_040252.1	gene-PCNT	+	289409846	289419527	GTAG	intron	0	0	0.0121118	0	0	0
circRNA15646	NC_040252.1	gene-PCNT	+	289461290	289463116	GTAG	exon	0	0.012363	0	0	0	0.022113
circRNA11326	NC_040252.1	gene-DIP2A	+	289518301	289524845	GTAG	exon	0.0115067	0.0185445	0.0302795	0	0	0
circRNA6959	NC_040252.1	gene-DIP2A	+	289518301	289533884	GCAG	exon	0	0	0	0.0173856	0	0
circRNA11018	NC_040252.1	gene-DIP2A	+	289545693	289552719	GTAG	exon	0	0.024726	0	0	0	0
circRNA16483	NC_040252.1	gene-PRMT2	+	289688313	289689537	GTAG	exon	0.0632868	0.0989042	0.0181677	0.028976	0.0733042	0.0165847
circRNA13444	NC_040252.1	gene-FBXO25	+	289827535	289831385	GTAG	exon	0	0	0	0	0.0112776	0
circRNA9161	NC_040252.1	gene-FBXO25	+	289827535	289837817	GTAG	exon	0	0.0185445	0	0	0	0
circRNA17404	NC_040252.1	gene-SCP2	+	29020616	29021260	gtAG	intron	0.0115067	0	0	0	0	0
circRNA4004	NC_040252.1	gene-RUNX1	-	290279061	290305774	CTAC	exon	0	0	0	0.0115904	0	0
circRNA3672	NC_040252.1	gene-SCP2	+	29031862	29060519	GTag	exon	0	0	0	0.0347713	0	0
circRNA2491	NC_040252.1	gene-SCP2	+	29031862	29069267	GTag	exon	0	0	0.0121118	0	0	0
circRNA18913	NC_040252.1	gene-SCP2	+	29069160	29069267	GTag	exon	0.01726	0	0.0363354	0	0	0
circRNA7091	NC_040252.1	gene-SETD4	-	291571499	291586735	CTAC	exon	0	0.0185445	0.0121118	0	0	0.0110565
circRNA7542	NC_040252.1		+	29160754	29174724	GTag	intergenic_region	0.0115067	0	0	0	0	0
circRNA4122	NC_040252.1		+	291630806	291656920	GTAG	intergenic_region	0	0	0	0.0173856	0	0
circRNA18890	NC_040252.1		+	29163519	29163631	GTAG	intergenic_region	0	0.0185445	0	0	0	0
circRNA16961	NC_040252.1	gene-DOP1B	+	291739621	291740516	GTAG	exon	0	0	0	0	0.0112776	0
circRNA15235	NC_040252.1	gene-DOP1B	+	291761463	291763645	GTag	exon	0	0.0494521	0.0242236	0	0.0281939	0.0110565
circRNA18212	NC_040252.1	gene-DOP1B	+	291776477	291776748	GTAG	exon	0	0	0	0	0.0169164	0
circRNA4531	NC_040252.1	gene-DOP1B	+	291787528	291811480	GTAG	exon	0	0	0	0	0	0.0110565
circRNA11828	NC_040252.1	gene-DOP1B	+	291805689	291811480	GTag	exon	0	0.0185445	0	0.0173856	0	0.0110565
circRNA14282	NC_040252.1	gene-DOP1B	+	291808451	291811480	GTag	exon	0	0.0185445	0	0	0.0169164	0
circRNA8104	NC_040252.1	gene-DOP1B	+	291808451	291821056	GTag	exon	0	0	0	0	0.0225551	0
circRNA5845	NC_040252.1	gene-DOP1B	+	291808451	291827255	gTag	intron	0	0	0.0121118	0	0	0
circRNA16429	NC_040252.1	gene-DOP1B	+	291833964	291835223	GTAG	intron	0.0115067	0.024726	0	0	0	0
circRNA8480	NC_040252.1	gene-MORC3	+	291864402	291876223	GTAG	exon	0	0	0	0	0	0.0110565
circRNA13372	NC_040252.1	gene-MORC3	+	291868791	291872717	GTAG	intron	0.0115067	0	0	0.0173856	0	0
circRNA13385	NC_040252.1	gene-MORC3	+	291868803	291872717	GTAG	intron	0	0.0185445	0.0121118	0.0231808	0.0169164	0
circRNA13388	NC_040252.1	gene-MORC3	+	291868810	291872717	GTAC	exon	0.0402734	0	0	0	0	0
circRNA13393	NC_040252.1	gene-MORC3	+	291868815	291872717	GTAG	intron	0.373967	0.265805	0.260404	0.191242	0.259384	0.18796
circRNA13461	NC_040252.1	gene-MORC3	+	291868881	291872717	GTAG	intron	0	0.0185445	0	0	0	0
circRNA12514	NC_040252.1	gene-MORC3	+	291876126	291881067	GTag	exon	0.0575334	0.0741781	0.0302795	0.0405665	0.0451103	0.0165847
circRNA18541	NC_040252.1	gene-PODN,gene-SLC1A7	+	29197638	29197825	GTAG	intron	0	0	0	0	0.0112776	0
circRNA10993	NC_040252.1	gene-PODN,gene-SLC1A7	-	29199461	29206529	CTAC	intron	0.0460267	0.012363	0.0423913	0	0	0.0276412
circRNA12776	NC_040252.1	gene-PODN,gene-SLC1A7	+	29200917	29205539	gtAG	exon	0	0	0	0	0.0169164	0
circRNA329	NC_040252.1	gene-HLCS	-	292368772	292448128	CTAC	intron	0	0	0	0.0115904	0	0
circRNA1971	NC_040252.1	gene-HLCS	-	292405503	292448128	CTAC	exon	0	0	0	0.0173856	0	0
circRNA8558	NC_040252.1	gene-HLCS	-	292436503	292448128	CTAC	exon	0.0115067	0	0.0181677	0.0463617	0	0.0276412
circRNA15450	NC_040252.1	gene-HLCS	-	292446129	292448128	CTAC	exon	0.0115067	0	0.0302795	0.0347713	0	0
circRNA14431	NC_040252.1	gene-PIGP	-	292548839	292551725	CTAC	intron	0.01726	0.024726	0	0.0173856	0	0
circRNA11456	NC_040252.1	gene-PIGP	-	292549720	292556077	CTAC	intron	0	0	0	0	0	0.022113
circRNA12567	NC_040252.1	gene-TTC3	+	292573489	292578370	GTAG	exon	0	0.012363	0	0	0	0
circRNA10310	NC_040252.1	gene-TTC3	+	292573489	292581680	GTAG	exon	0	0.0185445	0	0.0115904	0	0
circRNA8823	NC_040252.1	gene-TTC3	+	292573489	292584470	GTAG	exon	0	0	0	0	0.0169164	0
circRNA4939	NC_040252.1	gene-TTC3	+	292573489	292595672	GTAG	exon	0.109314	0.173082	0.060559	0.0579521	0.0958593	0.0276412
circRNA294	NC_040252.1	gene-TTC3	+	292573489	292654714	GTAG	exon	0	0.012363	0	0	0	0
circRNA12893	NC_040252.1	gene-TTC3	+	292577201	292581680	GTag	exon	0	0	0	0.0115904	0	0
circRNA14435	NC_040252.1	gene-TTC3	+	292581586	292584470	GTAG	exon	0.01726	0.0309076	0.0181677	0	0	0
circRNA7815	NC_040252.1	gene-TTC3	+	292595618	292608911	gtag	exon	0.0115067	0.0494521	0.0302795	0.0231808	0.0112776	0.022113
circRNA6697	NC_040252.1	gene-TTC3	+	292595618	292611919	GTag	exon	0	0.0185445	0	0	0.0225551	0.0165847
circRNA1873	NC_040252.1	gene-TTC3	+	292595618	292639553	GTag	exon	0	0	0	0	0	0.0110565
circRNA11067	NC_040252.1	gene-TTC3	+	292604975	292611919	GTAG	exon	0.0115067	0	0	0	0	0
circRNA4807	NC_040252.1	gene-TTC3	+	292611835	292634579	GTAG	exon	0	0	0	0	0	0.0110565
circRNA14178	NC_040252.1	gene-TTC3	+	292621190	292624323	GTag	exon	0	0.0309076	0.0121118	0	0.0169164	0.0276412
circRNA10425	NC_040252.1	gene-TTC3	+	292644213	292652194	GTag	exon	0	0	0	0	0	0.0110565
circRNA10496	NC_040252.1	gene-TTC3	+	292646842	292654714	GTag	exon	0	0	0.0121118	0	0.0112776	0
circRNA16898	NC_040252.1	gene-DYRK1A	+	292850556	292851490	GTAG	intron	0.01726	0	0	0.0115904	0.0112776	0
circRNA1237	NC_040252.1	gene-DYRK1A	+	292851405	292904269	GTAG	exon	0.0460267	0.105086	0.0726708	0.0173856	0.0733042	0.022113
circRNA1231	NC_040252.1	gene-DYRK1A	+	292851405	292904431	gtAG	exon	0	0	0	0	0.0225551	0.0110565
circRNA786	NC_040252.1	gene-DYRK1A	+	292851405	292914885	GTAG	exon	0	0.0185445	0.0302795	0.028976	0	0
circRNA496	NC_040252.1	gene-DYRK1A	+	292851405	292923736	gtAG	exon	0.0287667	0.024726	0.0423913	0.0115904	0.0451103	0.0663389
circRNA17992	NC_040252.1	gene-DYRK1A	+	292904073	292904431	gtAG	exon	0	0	0	0	0.0112776	0
circRNA8902	NC_040252.1	gene-DYRK1A	+	292904073	292914885	GTAG	exon	0	0.0370891	0	0.0115904	0	0
circRNA7125	NC_040252.1	gene-DYRK1A	+	292904073	292919191	GTAG	exon	0	0.012363	0	0	0	0
circRNA5597	NC_040252.1	gene-DYRK1A	+	292904073	292923736	gtAG	exon	0.0345201	0.0309076	0	0.028976	0.0169164	0
circRNA3269	NC_040252.1	gene-DYRK1A	+	292904073	292935275	GTAG	exon	0.0115067	0.012363	0	0	0	0
circRNA14920	NC_040252.1	gene-DYRK1A	+	292909122	292911585	GTAG	exon	0	0	0.0181677	0	0	0
circRNA6667	NC_040252.1	gene-DYRK1A	+	292918905	292935275	GTAG	exon	0.0402734	0.0432706	0.0302795	0.0231808	0	0.0165847
circRNA13270	NC_040252.1	gene-DYRK1A	+	292931223	292935275	GTag	exon	0.109314	0.160719	0.0666149	0.0405665	0.0507491	0.0165847
circRNA14705	NC_040252.1	gene-CPT2	+	29344640	29347281	GTag	intron	0	0	0.0121118	0	0	0
circRNA14611	NC_040252.1	gene-CPT2	+	29344640	29347365	GTag	intron	0	0.024726	0	0.0173856	0	0
circRNA15846	NC_040252.1	gene-ERG	-	294141709	294143389	CtAC	exon	0	0.012363	0.0121118	0	0	0
circRNA14196	NC_040252.1	gene-ERG	-	294151360	294154475	CTAC	exon	0	0	0	0	0	0.022113
circRNA4760	NC_040252.1	gene-ERG	-	294181945	294204859	CTAC	exon	0	0	0.0121118	0	0	0
circRNA6867	NC_040252.1		+	294930521	294946371	Gtag	intergenic_region	0	0.012363	0	0	0	0
circRNA4650	NC_040252.1		+	294930521	294953907	GTag	intergenic_region	0	0	0	0.0115904	0	0
circRNA3136	NC_040252.1		+	294930521	294962736	GTag	intergenic_region	0	0	0.0121118	0.0115904	0	0
circRNA9226	NC_040252.1		+	294936228	294946371	GtAG	intergenic_region	0	0.0185445	0	0	0.0112776	0
circRNA3148	NC_040252.1		+	294943912	294976006	GTAG	intergenic_region	0	0	0	0	0	0.0110565
circRNA6806	NC_040252.1	gene-LOC101111156	+	295056440	295072459	Gtag	exon	0	0	0	0	0	0.0110565
circRNA9178	NC_040252.1	gene-LOC101111156	+	295062217	295072459	GtAG	exon	0.01726	0	0	0	0	0
circRNA1232	NC_040252.1	gene-LOC101111156	+	295069693	295122636	GTAG	exon	0	0	0	0.0115904	0	0
circRNA6408	NC_040252.1	gene-LOC101111156	+	295085325	295102438	gtag	exon	0	0	0	0.0115904	0	0
circRNA9793	NC_040252.1	gene-LOC101111156	+	295093402	295102438	gtag	exon	0	0	0	0.0115904	0	0
circRNA13211	NC_040252.1	gene-COL6A6	-	295142174	295146293	CTAC	exon	0.01726	0.0309076	0	0	0	0
circRNA10929	NC_040252.1	gene-COL6A6	-	295142174	295149333	CTAC	exon	0.0115067	0	0	0	0	0
circRNA3250	NC_040252.1	gene-COL6A6	-	295168693	295200031	CTAC	exon	0.10356	0.0618151	0.0302795	0.0463617	0	0.0165847
circRNA3268	NC_040252.1	gene-COL6A6	-	295176709	295207918	ctAC	exon	0	0	0	0	0	0.0110565
circRNA13622	NC_040252.1	gene-COL6A6	-	295196366	295200031	CTAC	exon	0.0115067	0	0	0.0173856	0	0
circRNA8591	NC_040252.1	gene-COL6A6	-	295196366	295207918	ctAC	exon	0.0115067	0	0	0	0	0.0110565
circRNA3817	NC_040252.1	gene-COL6A6	-	295196366	295224133	CTAC	exon	0	0	0.0121118	0	0	0
circRNA7999	NC_040252.1	gene-CAPN7	+	295852213	295865112	GTag	exon	0	0	0	0	0.0112776	0
circRNA7238	NC_040252.1	gene-CAPN7	+	295854268	295869120	GTAG	exon	0.0115067	0	0	0	0	0
circRNA3681	NC_040252.1	gene-CAPN7	+	295854268	295882845	GTAG	exon	0	0.012363	0	0	0	0
circRNA15055	NC_040252.1	gene-CAPN7	+	295862771	295865112	GTAG	exon	0.0115067	0	0	0	0	0
circRNA5365	NC_040252.1	gene-BTD,gene-HACL1	-	296204374	296224835	CTAC	exon	0	0	0.0121118	0	0	0
circRNA12006	NC_040252.1	gene-BTD,gene-HACL1	-	296207802	296213380	CTAC	exon	0.0115067	0	0	0.0115904	0	0
circRNA6797	NC_040252.1	gene-BTD,gene-HACL1	-	296212267	296228304	CTAC	exon	0	0	0.0121118	0	0	0
circRNA11860	NC_040252.1	gene-BTD,gene-HACL1	+	296273765	296279518	GTAG	exon	0.01726	0.012363	0	0	0	0
circRNA14937	NC_040252.1	gene-ANKRD28	-	296328000	296330451	CTAC	exon	0	0.012363	0	0	0.0112776	0
circRNA13455	NC_040252.1	gene-ANKRD28	-	296328000	296331840	CTAC	exon	0	0	0	0.0173856	0	0
circRNA13178	NC_040252.1	gene-ANKRD28	-	296338949	296343109	ctaC	exon	0.0115067	0	0	0	0	0
circRNA16000	NC_040252.1	gene-OXNAD1,gene-DPH3	+	296901305	296902876	GTAG	intron	0.0115067	0.012363	0	0	0	0
circRNA9955	NC_040252.1	gene-OXNAD1,gene-DPH3	+	296902770	296911512	GTAG	exon	0.0230134	0	0	0	0.0169164	0.0276412
circRNA6765	NC_040252.1	gene-RFTN1	-	296988441	297004594	CTAC	exon	0.0115067	0.0370891	0.0121118	0	0	0
circRNA4275	NC_040252.1	gene-RFTN1	-	296988441	297013782	CTAC	exon	0	0.012363	0	0	0	0
circRNA11612	NC_040252.1	gene-PLCL2	+	297616381	297622469	GTAG	exon	0	0	0	0.0115904	0	0.0110565
circRNA1004	NC_040252.1	gene-PLCL2	+	297616381	297674245	GTAG	exon	0	0.0185445	0	0	0.0169164	0
circRNA3218	NC_040252.1	gene-TBC1D5,gene-PLCL2	-	297724819	297756388	CTAC	exon	0	0	0.0181677	0	0	0
circRNA278	NC_040252.1	gene-TBC1D5,gene-PLCL2	-	297724819	297807279	CTAC	exon	0	0	0	0	0	0.0110565
circRNA3628	NC_040252.1	gene-TBC1D5,gene-PLCL2	-	297778323	297807279	CTAC	exon	0.0115067	0	0	0	0	0
circRNA381	NC_040252.1	gene-TBC1D5	-	297790749	297867843	CTAC	exon	0	0.012363	0	0	0	0
circRNA5788	NC_040252.1	gene-TBC1D5,gene-PLCL2	-	297932992	297951991	ctAC	exon	0	0.012363	0	0.0115904	0	0.0331695
circRNA1986	NC_040252.1	gene-TBC1D5,gene-PLCL2	-	297932992	297975469	ctAC	exon	0	0.012363	0	0	0	0
circRNA1867	NC_040252.1	gene-TBC1D5,gene-PLCL2	-	297932992	297977029	CTAC	exon	0.01726	0	0	0.0115904	0	0.022113
circRNA856	NC_040252.1	gene-TBC1D5,gene-PLCL2	-	297932992	297994257	ctAC	exon	0	0.024726	0	0	0	0
circRNA14378	NC_040252.1	gene-TBC1D5,gene-PLCL2	-	297974097	297977029	CTAC	exon	0	0.024726	0.0242236	0	0.0169164	0
circRNA5444	NC_040252.1	gene-TBC1D5,gene-PLCL2	-	297974097	297994257	ctAC	exon	0.0115067	0	0.0121118	0	0	0
circRNA228	NC_040252.1	gene-TBC1D5,gene-PLCL2	-	297974097	298059268	CTAC	exon	0	0.012363	0	0	0	0
circRNA11967	NC_040252.1		-	299006582	299012200	CTAC	intergenic_region	0	0	0	0.0115904	0.0112776	0
circRNA897	NC_040252.1		-	299006582	299066846	CTAC	intergenic_region	0	0	0	0	0.0112776	0
circRNA10503	NC_040252.1		-	299058989	299066846	CTAC	intergenic_region	0	0	0	0	0.0112776	0
circRNA504	NC_040252.1		-	299115773	299187837	CTAC	intergenic_region	0.0230134	0	0	0.0347713	0	0.0110565
circRNA1933	NC_040252.1		-	299144805	299187837	CTAC	intergenic_region	0.126574	0.117449	0.121118	0.14488	0.078943	0.0773954
circRNA11754	NC_040252.1		-	299181944	299187837	CTAC	intergenic_region	0.0402734	0.0370891	0.0302795	0.0173856	0.0225551	0
circRNA8624	NC_040252.1	gene-NDC1	-	29924494	29935981	CTAC	exon	0.0402734	0.012363	0.0242236	0.0405665	0.0394715	0.0331695
circRNA8971	NC_040252.1	gene-NDC1	-	29925307	29935981	CTAC	exon	0	0.012363	0	0	0	0
circRNA12225	NC_040252.1	gene-NDC1	-	29930681	29935981	CTAC	exon	0	0	0	0	0	0.0165847
circRNA8514	NC_040252.1	gene-NDC1	-	29948442	29960186	CtAC	exon	0	0	0	0	0	0.0110565
circRNA17812	NC_040252.1	gene-YIPF1	-	30003517	30003952	CTAC	exon	0.01726	0	0	0.0173856	0	0
circRNA5671	NC_040252.1	gene-HSPB11	-	30064919	30084296	CTAC	exon	0	0	0.0121118	0	0	0
circRNA5451	NC_040252.1	gene-HSPB11	-	30064919	30085056	CTAC	exon	0.01726	0	0.0302795	0	0.0169164	0.0110565
circRNA6584	NC_040252.1	gene-HSPB11	-	30068405	30085056	CTAC	exon	0.01726	0.0185445	0	0	0	0
circRNA17005	NC_040252.1	gene-HSPB11	-	30084184	30085056	CTAC	exon	0.0115067	0.012363	0	0	0	0
circRNA6279	NC_040252.1	gene-KAT2B	+	301013403	301030906	GTag	exon	0.01726	0.0185445	0	0.0115904	0	0.0276412
circRNA4654	NC_040252.1	gene-KAT2B	+	301013403	301036763	GTag	exon	0.0575334	0.0865412	0.0363354	0.0231808	0.0394715	0.0718672
circRNA2683	NC_040252.1	gene-KAT2B	+	301013403	301049217	gtag	exon	0.0230134	0.0618151	0.0121118	0.0115904	0	0.0497542
circRNA668	NC_040252.1	gene-KAT2B	+	301013403	301080129	GTag	exon	0.0115067	0	0	0	0	0
circRNA660	NC_040252.1	gene-KAT2B	+	301013403	301080312	GTag	exon	0	0	0	0	0	0.0110565
circRNA11670	NC_040252.1	gene-KAT2B	+	301030761	301036763	GTAG	exon	0	0.0370891	0	0	0	0
circRNA5958	NC_040252.1	gene-KAT2B	+	301030761	301049217	gtAG	exon	0	0	0	0	0.0169164	0
circRNA16005	NC_040252.1	gene-KAT2B	+	301035194	301036763	GTAG	exon	0.0920535	0.185445	0.0545031	0.0695425	0.0902206	0.0829237
circRNA7523	NC_040252.1	gene-KAT2B	+	301035194	301049217	gtAG	exon	0	0	0	0	0.0225551	0
circRNA9620	NC_040252.1	gene-KAT2B	+	301044398	301053765	GTAG	intron	0	0	0	0	0	0.0276412
circRNA5563	NC_040252.1	gene-KAT2B	+	301053640	301073419	GTAG	exon	0	0	0.0121118	0	0.0112776	0
circRNA9269	NC_040252.1	gene-KAT2B	+	301070281	301080312	GTAG	exon	0	0.012363	0	0	0	0
circRNA13765	NC_040252.1	gene-ZNF596	-	301194249	301197746	ctAC	exon	0.0287667	0.0494521	0	0.0463617	0.0451103	0.0276412
circRNA15187	NC_040252.1	gene-ZNF596	-	301195524	301197746	ctAC	exon	0.0115067	0	0	0	0	0
circRNA12982	NC_040252.1	gene-SSBP3	-	30368303	30372671	CTAC	exon	0	0	0.0121118	0	0.0112776	0
circRNA12222	NC_040252.1	gene-SSBP3	-	30368303	30373607	CTAC	exon	0.0115067	0	0	0	0	0
circRNA16229	NC_040252.1	gene-TTC4	+	30761297	30762696	GTAG	intron	0	0	0.0181677	0	0	0
circRNA6149	NC_040252.1	gene-USP24	-	31045661	31063550	CTAC	exon	0	0	0	0	0.0112776	0
circRNA13698	NC_040252.1	gene-USP24	-	31057771	31061337	CTAC	exon	0	0.0370891	0	0	0.0112776	0
circRNA11835	NC_040252.1	gene-USP24	-	31057771	31063550	CTAC	exon	0	0.012363	0	0	0	0
circRNA12703	NC_040252.1	gene-USP24	-	31081984	31086704	ctAC	exon	0	0	0.0242236	0	0	0
circRNA15113	NC_040252.1	gene-USP24	-	31084417	31086704	ctAC	exon	0	0.0185445	0.0363354	0	0	0
circRNA12942	NC_040252.1	gene-USP24	-	31090123	31094541	CTAC	exon	0	0.012363	0	0	0	0
circRNA8706	NC_040252.1	gene-USP24	-	31134367	31145634	CTAC	exon	0.01726	0.0185445	0.0121118	0	0	0
circRNA13572	NC_040252.1	gene-USP24	-	31141904	31145631	CTac	intron	0	0.012363	0	0	0	0
circRNA8604	NC_040252.1	gene-UBE2F	-	3159290	3170823	CTAC	exon	0	0	0	0	0.0112776	0
circRNA4397	NC_040252.1		-	32358891	32383613	CTAC	intergenic_region	0	0.012363	0	0	0	0
circRNA7358	NC_040252.1	gene-PLPP3	+	32640781	32655289	GTAG	intron	0	0	0	0.0115904	0	0
circRNA3791	NC_040252.1	gene-PLPP3	-	32655202	32683155	CTAC	exon	0	0	0	0.0115904	0	0
circRNA6762	NC_040252.1	gene-PLPP3	-	32666998	32683155	CTAC	exon	0.0115067	0.012363	0	0	0	0
circRNA18675	NC_040252.1	gene-PLPP3	-	32682998	32683155	CTAC	exon	0.0115067	0.024726	0.0484472	0.028976	0	0.0165847
circRNA7258	NC_040252.1	gene-PLPP3	+	32697837	32712643	gtag	intron	0	0	0	0	0.0112776	0
circRNA3581	NC_040252.1	gene-PRKAA2	+	32800778	32830040	GTAG	intron	0.0115067	0	0	0	0	0
circRNA6471	NC_040252.1	gene-PRKAA2	+	32829899	32846829	GTag	exon	0.01726	0.0494521	0.0121118	0.028976	0.0169164	0.0331695
circRNA3550	NC_040252.1	gene-PRKAA2	+	32829899	32859324	GTag	exon	0	0	0.0121118	0	0	0
circRNA13341	NC_040252.1	gene-PRKAA2	+	32842859	32846829	GTAG	exon	0.0345201	0.012363	0.0121118	0.0173856	0.0169164	0
circRNA13756	NC_040252.1	gene-PRKAA2,gene-FYB2	-	32876184	32879684	CTAC	exon	0	0	0	0.0115904	0	0
circRNA6844	NC_040252.1	gene-PRKAA2,gene-FYB2	-	32876184	32892100	CTAC	exon	0.01726	0	0	0.0173856	0	0.0110565
circRNA7553	NC_040252.1	gene-PRKAA2,gene-FYB2	-	32882630	32896558	CTAC	intron	0	0	0	0.0173856	0	0
circRNA1063	NC_040252.1	gene-PRKAA2,gene-FYB2	-	32892040	32948660	CTAC	exon	0	0	0	0.0115904	0	0
circRNA4830	NC_040252.1	gene-PRKAA2,gene-FYB2	-	32905043	32927639	CTAC	exon	0	0	0	0.0173856	0	0
circRNA15327	NC_040252.1	gene-PRKAA2,gene-FYB2	-	32912192	32914292	CTAC	exon	0	0	0	0.0115904	0	0
circRNA10304	NC_040252.1	gene-PRKAA2,gene-FYB2	-	32912192	32920396	CTAC	intron	0.0115067	0	0	0.0115904	0	0
circRNA10302	NC_040252.1	gene-PRKAA2,gene-FYB2	-	32912192	32920399	CTAC	exon	0	0	0	0	0	0.0276412
circRNA11035	NC_040252.1	gene-PRKAA2,gene-FYB2	-	32946244	32953234	CTAC	intron	0	0	0	0	0.0112776	0
circRNA10998	NC_040252.1	gene-PRKAA2,gene-FYB2	-	32946244	32953301	CTAC	exon	0	0.012363	0.0242236	0.028976	0.0112776	0.0165847
circRNA12638	NC_040252.1	gene-PRKAA2,gene-FYB2	-	32948499	32953301	CTac	exon	0	0	0.0121118	0.0115904	0	0
circRNA17238	NC_040252.1	gene-PRKAA2,gene-FYB2	-	32952563	32953301	CTAC	exon	0.0460267	0.0432706	0.0666149	0.162266	0.0281939	0.176904
circRNA11110	NC_040252.1	gene-LRRFIP1	-	3310123	3317001	ctAC	intron	0	0	0	0	0.0169164	0
circRNA15909	NC_040252.1	gene-LRRFIP1	-	3312046	3313678	CTAC	exon	0.0575334	0.0679966	0.0666149	0.115904	0.0507491	0.0552824
circRNA14521	NC_040252.1	gene-LRRFIP1	-	3312046	3314857	CTAC	exon	0.132327	0.0989042	0.13323	0.110109	0.124053	0.0884519
circRNA7574	NC_040252.1	gene-LRRFIP1	-	3313599	3327461	CTAC	exon	0.01726	0	0	0	0	0
circRNA5362	NC_040252.1	gene-LRRFIP1	-	3314740	3335208	CTAC	exon	0.01726	0	0	0	0	0.0110565
circRNA8521	NC_040252.1	gene-LRRFIP1	-	3327320	3339048	ctAC	exon	0.01726	0.012363	0.0121118	0	0	0.044226
circRNA10548	NC_040252.1	gene-LRRFIP1	-	3331270	3339048	ctAC	exon	0.0115067	0	0.0181677	0.0115904	0	0
circRNA13306	NC_040252.1	gene-LRRFIP1	-	3335038	3339048	ctAC	exon	0.0402734	0.0370891	0.0363354	0.028976	0	0
circRNA2860	NC_040252.1	gene-OMA1	-	34843008	34877389	CTAC	exon	0.01726	0.012363	0	0	0.0112776	0
circRNA6377	NC_040252.1	gene-OMA1	-	34860184	34877389	CTAC	exon	0.0230134	0.0309076	0	0	0	0.0110565
circRNA17646	NC_040252.1	gene-OMA1	-	34876871	34877389	CTac	exon	0	0	0	0	0.0112776	0
circRNA13490	NC_040252.1	gene-MYSM1	-	34989330	34993139	CtAC	exon	0.0115067	0.0370891	0	0	0	0
circRNA10001	NC_040252.1	gene-MYSM1	-	34989330	34998001	CTAC	exon	0	0.012363	0	0	0	0
circRNA6755	NC_040252.1	gene-MYSM1	-	34989330	35005501	CTAC	exon	0	0	0	0.0115904	0	0
circRNA6142	NC_040252.1	gene-MYSM1	-	34990514	35008431	CTAC	exon	0	0	0.0121118	0	0	0
circRNA9863	NC_040252.1	gene-MYSM1	-	34996600	35005501	CTAC	exon	0	0	0	0.0115904	0.0112776	0.0110565
circRNA10753	NC_040252.1	gene-MYSM1	-	35002311	35009735	CTAC	exon	0	0.012363	0	0	0	0
circRNA9557	NC_040252.1	gene-MYSM1	-	35002311	35011796	ctAC	exon	0	0	0	0	0	0.022113
circRNA11434	NC_040252.1	gene-MYSM1	-	35005403	35011796	ctac	exon	0.0345201	0.024726	0.0242236	0.0231808	0.0281939	0
circRNA15328	NC_040252.1		-	35521179	35523276	CTAC	intergenic_region	0	0	0	0	0	0.022113
circRNA5841	NC_040252.1	gene-FGGY	+	35938300	35957110	GTAG	exon	0	0	0.0121118	0	0.0112776	0
circRNA1368	NC_040252.1	gene-FGGY	+	35938300	35989244	GTAG	exon	0.01726	0.0185445	0	0	0.0169164	0
circRNA2367	NC_040252.1	gene-FGGY	+	35950701	35989244	GTag	exon	0.0115067	0.0494521	0	0.0115904	0.0225551	0.0497542
circRNA14351	NC_040252.1	gene-FARP2	-	365830	368788	CTAC	exon	0.0115067	0	0	0	0	0
circRNA4454	NC_040252.1	gene-LOC101104943	-	36708938	36733323	CTAC	exon	0.0115067	0	0	0	0	0
circRNA3713	NC_040252.1		-	36708938	36737362	CTAC	intergenic_region	0	0	0	0	0	0.0110565
circRNA285	NC_040252.1		-	36708938	36791102	ctAC	intergenic_region	0.0115067	0	0	0	0	0
circRNA13117	NC_040252.1		-	36733136	36737362	CTAC	intergenic_region	0.0230134	0	0	0	0	0
circRNA995	NC_040252.1		-	36733136	36791102	ctAC	intergenic_region	0.0115067	0.012363	0.0181677	0.0115904	0.0169164	0.0110565
circRNA1189	NC_040252.1	gene-CYP2J	-	36737220	36791102	ctAC	exon	0.0230134	0	0	0	0	0.0165847
circRNA6094	NC_040252.1	gene-CYP2J	-	36773044	36791102	ctAC	exon	0.0575334	0.0370891	0.0666149	0.0405665	0	0.0165847
circRNA10624	NC_040252.1	gene-CYP2J	-	36783447	36791102	ctAC	exon	0	0.012363	0	0.028976	0	0.0110565
circRNA11428	NC_040252.1	gene-COL6A3	+	3707167	3713565	GTAG	exon	0	0	0	0	0.0112776	0
circRNA9854	NC_040252.1	gene-COL6A3	+	3707167	3716079	GTAG	exon	0	0	0.0181677	0	0	0
circRNA18613	NC_040252.1	gene-COL6A3	+	3713163	3713333	GTAG	intron	0.0345201	0.012363	0	0	0	0
circRNA16298	NC_040252.1	gene-COL6A3	+	3718554	3719901	GTAG	intron	0	0	0.193789	0	0	0
circRNA16284	NC_040252.1	gene-COL6A3	+	3734730	3736087	GTAG	intron	0	0.0309076	0	0	0	0
circRNA18180	NC_040252.1	gene-COL6A3	+	3738963	3739244	GTAG	exon	0.0115067	0	0	0	0	0
circRNA16601	NC_040252.1	gene-COL6A3	+	3739945	3741090	GTAG	exon	0	0.012363	0	0	0	0
circRNA13567	NC_040252.1	gene-COL6A3	+	3750828	3754560	GTag	exon	0.0345201	0	0	0	0.0225551	0
circRNA250	NC_040252.1	gene-NFIA	+	38404151	38488164	GTag	exon	0	0	0	0.0115904	0	0
circRNA3841	NC_040252.1	gene-NFIA	+	38460550	38488164	GTAG	exon	0	0.012363	0	0	0	0
circRNA3752	NC_040252.1	gene-NFIA	+	38514005	38542211	GTAG	exon	0.01726	0.012363	0	0.0173856	0	0
circRNA14591	NC_040252.1	gene-NFIA	+	38539466	38542211	GTAG	exon	0	0	0	0.0173856	0	0
circRNA4948	NC_040252.1	gene-NFIA	+	38539466	38561606	GTAG	exon	0	0	0.0121118	0	0	0
circRNA2035	NC_040252.1	gene-TM2D1	-	38799500	38841478	CTAC	intron	0	0	0	0	0	0.0165847
circRNA10215	NC_040252.1	gene-TM2D1	-	38811186	38819525	CTAC	exon	0.0115067	0.0370891	0	0.0405665	0.0112776	0.0165847
circRNA8300	NC_040252.1	gene-TM2D1	-	38819434	38831616	CTAC	exon	0	0	0	0	0.0225551	0
circRNA9442	NC_040252.1	gene-LOC101106044	+	38879637	38889342	GTag	exon	0.0115067	0	0	0	0	0
circRNA5649	NC_040252.1	gene-LOC101106044	+	38891759	38911233	GTAG	exon	0.0115067	0	0	0	0	0
circRNA9197	NC_040252.1	gene-LOC101106044	+	39001049	39011252	gtag	exon	0.0115067	0	0	0	0	0
circRNA922	NC_040252.1	gene-LOC101106044	+	39104415	39164155	GTAG	intron	0	0	0	0.0115904	0	0
circRNA18502	NC_040252.1	gene-LOC101106044	+	39193500	39193693	GTAG	exon	0	0	0.0181677	0	0	0
circRNA115	NC_040252.1		+	39344953	39436452	GTAG	intergenic_region	0	0	0	0.417255	0.451103	0
circRNA114	NC_040252.1		+	39344953	39436462	GTAG	intergenic_region	0	0	0	0.0115904	0.0169164	0
circRNA12918	NC_040252.1	gene-USP1	+	39822175	39826621	GTAG	exon	0	0	0	0	0	0.0110565
circRNA13615	NC_040252.1	gene-DOCK7	-	39843904	39847574	CTAC	exon	0	0	0.0121118	0	0	0
circRNA6840	NC_040252.1	gene-DOCK7	-	39883548	39899474	CTAC	exon	0	0.024726	0	0	0	0
circRNA5527	NC_040252.1	gene-DOCK7	-	39960151	39980055	ctAC	exon	0.0287667	0.0185445	0	0	0	0
circRNA4253	NC_040252.1	gene-DOCK7	-	39960151	39985585	CTAC	exon	0	0.012363	0.0121118	0	0	0.0110565
circRNA16654	NC_040252.1	gene-DOCK7	-	39977321	39978424	CTAC	exon	0.0230134	0	0	0	0	0.0110565
circRNA17075	NC_040252.1	gene-DOCK7	-	39979217	39980055	ctaC	exon	0.0747935	0.117449	0.0242236	0.0927234	0.0338327	0
circRNA11659	NC_040252.1	gene-COPS8	-	3998695	4004720	CTAC	exon	0.0230134	0.012363	0.0242236	0.0231808	0	0.0165847
circRNA14905	NC_040252.1	gene-COPS8	-	4002248	4004720	CTAC	exon	0.0115067	0.024726	0	0.0115904	0	0.0165847
circRNA1463	NC_040252.1	gene-ATG4C	+	40099878	40149436	GTag	exon	0	0	0	0	0.0112776	0
circRNA12107	NC_040252.1	gene-ATG4C	+	40124309	40129773	GTAG	exon	0.0115067	0	0	0	0	0
circRNA9942	NC_040252.1	gene-ATG4C	+	40124309	40133070	GTAG	exon	0	0.0185445	0	0	0	0
circRNA2424	NC_040252.1	gene-ATG4C	+	40129690	40167718	gtAG	exon	0	0.012363	0	0	0	0
circRNA12440	NC_040252.1	gene-ATG4C	+	40144399	40149436	GTag	exon	0	0	0	0	0.0225551	0.0110565
circRNA4890	NC_040252.1	gene-ALG6	+	40765946	40788307	GTag	exon	0.0115067	0	0	0	0	0
circRNA15347	NC_040252.1	gene-ALG6	+	40774434	40776508	GTAG	exon	0	0.024726	0	0	0	0
circRNA16748	NC_040252.1	gene-ITGB3BP	-	40812560	40813595	ctAC	exon	0	0.024726	0	0	0	0
circRNA6162	NC_040252.1	gene-ITGB3BP	-	40812560	40830409	CTAC	exon	0	0	0	0.0115904	0.0169164	0
circRNA2962	NC_040252.1	gene-ITGB3BP	-	40830343	40863843	CtAC	exon	0	0	0	0	0.0338327	0
circRNA5067	NC_040252.1	gene-ITGB3BP	-	40842193	40863843	CtAC	intron	0	0	0	0	0.0281939	0
circRNA5568	NC_040252.1	gene-ITGB3BP	-	40844081	40863843	CtAC	exon	0	0.012363	0	0	0	0
circRNA8642	NC_040252.1	gene-ITGB3BP,gene-EFCAB7	+	40897869	40909305	GCAG	exon	0	0.024726	0	0	0	0
circRNA4264	NC_040252.1	gene-ITGB3BP,gene-EFCAB7	+	40897869	40923246	GTAG	exon	0	0.012363	0	0	0.0225551	0
circRNA6111	NC_040252.1	gene-ITGB3BP,gene-EFCAB7	+	40919353	40937357	GTag	intron	0	0.0185445	0	0	0	0
circRNA6115	NC_040252.1	gene-ITGB3BP,gene-EFCAB7	+	40919358	40937357	GTAG	exon	0	0.0185445	0.0181677	0	0	0.0110565
circRNA15114	NC_040252.1	gene-PGM1	+	40993505	40995791	GTAG	exon	0	0.012363	0	0	0	0
circRNA9272	NC_040252.1	gene-PGM1	+	40993505	41003533	GTAG	exon	0	0	0	0	0.0169164	0
circRNA16835	NC_040252.1	gene-ROR1	+	41448236	41449213	GTAG	exon	0.0230134	0.0618151	0.0181677	0.028976	0.0507491	0.0276412
circRNA12659	NC_040252.1	gene-ROR1	+	41547902	41552681	GTAG	exon	0.0115067	0	0	0	0	0
circRNA2142	NC_040252.1		-	419987	460766	ctAC	intergenic_region	0	0	0	0.0231808	0	0
circRNA4631	NC_040252.1	gene-CACHD1	+	42045180	42068654	GTAG	exon	0	0.0185445	0	0	0	0
circRNA3747	NC_040252.1	gene-CACHD1	+	42068548	42096769	GTAG	exon	0	0	0.0121118	0.0115904	0	0
circRNA2914	NC_040252.1	gene-CACHD1	+	42068548	42102458	GTAG	exon	0	0	0	0.0115904	0	0
circRNA1081	NC_040252.1	gene-CACHD1	+	42068548	42124807	gtAG	exon	0	0.012363	0	0	0	0
circRNA9050	NC_040252.1	gene-CACHD1	+	42086252	42096769	GTAG	exon	0	0.012363	0	0	0	0
circRNA14523	NC_040252.1	gene-CACHD1	+	42096620	42099428	GTAG	intron	0	0	0	0.0115904	0	0
circRNA6919	NC_040252.1	gene-CACHD1	+	42109088	42124807	gtAG	exon	0.01726	0.0309076	0	0.0347713	0	0.0331695
circRNA3863	NC_040252.1	gene-CACHD1	+	42109088	42136579	GTAG	exon	0	0	0	0	0	0.022113
circRNA9997	NC_040252.1	gene-CACHD1	+	42116127	42124807	gtAG	exon	0	0.012363	0	0	0	0
circRNA16120	NC_040252.1	gene-CACHD1	+	42138836	42140315	GTAG	exon	0	0.024726	0	0	0	0
circRNA7365	NC_040252.1	gene-RAVER2	+	42278973	42293470	GTAG	exon	0	0.012363	0	0	0	0
circRNA3245	NC_040252.1	gene-RAVER2	+	42278973	42310351	GTAG	exon	0	0	0	0	0	0.0165847
circRNA951	NC_040252.1	gene-RAVER2	+	42278973	42338013	GTAG	intron	0	0	0	0	0	0.0110565
circRNA6455	NC_040252.1	gene-RAVER2	+	42293385	42310351	GTag	exon	0	0	0	0.0173856	0	0.0110565
circRNA4871	NC_040252.1	gene-RAVER2	+	42308256	42330699	GTAG	intron	0	0	0	0	0.0338327	0.0165847
circRNA15182	NC_040252.1	gene-JAK1,gene-RAVER2	-	42364362	42366586	CTAC	exon	0	0.012363	0	0	0	0
circRNA11316	NC_040252.1	gene-JAK1,gene-RAVER2	-	42388680	42395237	CTAC	exon	0	0.012363	0	0	0	0
circRNA2841	NC_040252.1		-	426272	460766	ctAC	intergenic_region	0	0	0	0.0173856	0	0
circRNA18858	NC_040252.1	gene-AK4	+	42748505	42748624	GTAG	exon	0	0	0	0.0231808	0	0
circRNA9277	NC_040252.1		+	42776120	42786140	GTAG	intergenic_region	0	0	0	0	0	0.0110565
circRNA15847	NC_040252.1	gene-DNAJC6	+	42946758	42948438	GTAG	exon	0.0115067	0	0.0181677	0	0	0
circRNA5612	NC_040252.1	gene-DNAJC6	+	42946758	42966352	GTAG	exon	0	0	0	0.0231808	0	0.0110565
circRNA956	NC_040252.1		+	42946758	43005586	GTAG	intergenic_region	0	0	0	0.0231808	0	0
circRNA11155	NC_040252.1	gene-DNAJC6	+	42964360	42971179	GTAG	exon	0	0.0185445	0	0.0115904	0	0
circRNA18246	NC_040252.1	gene-DNAJC6	+	42996730	42996993	GTag	exon	0	0	0	0.0231808	0	0
circRNA9502	NC_040252.1	gene-LEPR	+	43171430	43181014	GTAG	exon	0	0	0	0.0115904	0	0
circRNA10650	NC_040252.1	gene-SGIP1	+	44476141	44483744	GTAG	exon	0	0.024726	0	0.0173856	0.0112776	0.0386977
circRNA7586	NC_040252.1	gene-SGIP1	+	44476141	44489978	GTAG	exon	0.0115067	0.0432706	0.0181677	0	0.0225551	0.022113
circRNA11495	NC_040252.1	gene-SGIP1	+	44483688	44489978	GTag	exon	0.0115067	0.0185445	0	0	0	0.0110565
circRNA826	NC_040252.1	gene-SGIP1	+	44483688	44546063	GTag	exon	0.0115067	0	0	0	0	0.0110565
circRNA2051	NC_040252.1	gene-SGIP1	+	44489812	44531547	GTAG	intron	0	0.012363	0	0	0	0
circRNA4482	NC_040252.1	gene-SGIP1	+	44521828	44546063	GTAG	exon	0	0	0	0	0.0112776	0
circRNA844	NC_040252.1	gene-SGIP1	+	44521828	44583686	GTAG	exon	0	0.012363	0	0	0	0
circRNA17709	NC_040252.1	gene-SGIP1	+	44531056	44531547	GTAG	exon	0.0115067	0	0	0	0	0
circRNA12034	NC_040252.1	gene-SGIP1	+	44583531	44589076	GTAG	exon	0	0	0	0	0.0112776	0
circRNA1111	NC_040252.1	gene-WDR78	-	44721280	44776715	CTAC	exon	0	0	0.0181677	0	0	0
circRNA2100	NC_040252.1	gene-WDR78	-	44735519	44776715	CTAC	exon	0.0402734	0	0	0	0	0
circRNA3770	NC_040252.1	gene-WDR78	-	44748613	44776715	CTAC	exon	0	0.012363	0	0	0	0
circRNA7147	NC_040252.1	gene-MIER1	+	44804381	44819442	GTaG	exon	0.0115067	0.0432706	0	0	0.0169164	0
circRNA6541	NC_040252.1	gene-MIER1	+	44804381	44821157	GTaG	exon	0.287667	0.438887	0.193789	0.110109	0.174802	0.132678
circRNA5396	NC_040252.1	gene-MIER1	+	44804381	44824762	gtaG	exon	0.20712	0.346165	0.218012	0.168061	0.23119	0.154791
circRNA8367	NC_040252.1	gene-MIER1	+	44809108	44821157	GTAG	exon	0.0402734	0.135993	0.0363354	0.0173856	0	0.022113
circRNA6936	NC_040252.1	gene-MIER1	+	44809108	44824762	gtAG	exon	0.0747935	0.0556336	0.0302795	0.0173856	0.0451103	0.0718672
circRNA14858	NC_040252.1	gene-MIER1	+	44818650	44821157	GTAG	exon	0	0	0	0.028976	0	0
circRNA11596	NC_040252.1	gene-MIER1	+	44818650	44824762	gtAG	exon	0.0632868	0.20399	0.0666149	0.0347713	0.0733042	0.0773954
circRNA18728	NC_040252.1	gene-SERBP1	-	45251551	45251697	CTAC	intron	0	0	0	0.0115904	0	0
circRNA12967	NC_040252.1	gene-SERBP1	-	45251551	45255940	CTAC	exon	0	0	0.0121118	0	0	0.0165847
circRNA18904	NC_040252.1	gene-SERBP1	-	45251607	45251717	CTAC	intron	0	0	0	0	0	0.0110565
circRNA15779	NC_040252.1	gene-SERBP1	-	45254209	45255940	CTAC	exon	0	0.012363	0	0	0	0
circRNA11845	NC_040252.1	gene-DEPDC1	-	46372377	46378147	CTAC	exon	0	0	0	0.0231808	0	0
circRNA5631	NC_040252.1	gene-LRRC7	+	48344678	48364205	GTAG	exon	0	0	0	0	0	0.0110565
circRNA788	NC_040252.1	gene-LRRC7	+	48346849	48410267	GTAG	exon	0	0	0	0	0	0.0110565
circRNA3955	NC_040252.1	gene-LRRC7	+	48364086	48391073	GTAG	exon	0.0287667	0.0370891	0	0	0	0.0386977
circRNA537	NC_040252.1	gene-LRRC7	+	48364086	48434996	GTAG	exon	0	0	0	0.0173856	0	0
circRNA260	NC_040252.1	gene-LRRC7	+	48364086	48447761	GTAG	intron	0	0	0	0	0.0112776	0
circRNA18383	NC_040252.1	gene-LRRC7	+	48390852	48391073	GTAG	exon	0.01726	0	0	0	0	0
circRNA1859	NC_040252.1	gene-LRRC7	+	48390852	48434996	GTAG	exon	0.01726	0	0	0	0	0
circRNA6542	NC_040252.1	gene-LRRC40	-	48476317	48493092	CTAC	exon	0	0	0.0121118	0.028976	0	0.0110565
circRNA14714	NC_040252.1	gene-LRRC40	-	48490459	48493092	CTAC	exon	0.01726	0	0.0242236	0	0	0.0386977
circRNA11019	NC_040252.1	gene-LRRC40	-	48499788	48506809	CTAC	exon	0.0460267	0.0494521	0	0.0173856	0.0338327	0.0110565
circRNA11294	NC_040252.1	gene-SRSF11	+	48525252	48531834	GTAG	exon	0	0	0.0121118	0	0	0
circRNA3046	NC_040252.1	gene-SRSF11	+	48525252	48558113	GTAG	intron	0	0.012363	0	0	0	0
circRNA11790	NC_040252.1	gene-SRSF11	+	48531701	48537541	GTAG	exon	0	0	0.0121118	0	0	0
circRNA7752	NC_040252.1	gene-SRSF11	+	48531701	48545132	GTAG	exon	0	0.0494521	0.0242236	0.0173856	0.0112776	0
circRNA16200	NC_040252.1	gene-SRSF11	+	48533887	48535306	GTAG	intron	0	0	0	0	0.0112776	0
circRNA5014	NC_040252.1	gene-SRSF11	+	48535601	48557483	GTAG	exon	0.0230134	0	0	0	0	0
circRNA15675	NC_040252.1	gene-SRSF11	+	48550886	48552692	GTAG	exon	0	0.0185445	0	0	0.0225551	0
circRNA11361	NC_040252.1	gene-SRSF11	+	48550994	48557483	GTAG	intron	0.0115067	0	0	0	0	0.0110565
circRNA3044	NC_040252.1	gene-ANKRD13C	-	48572963	48605834	CTAC	exon	0.0230134	0.0185445	0.0121118	0.0173856	0.0281939	0
circRNA1508	NC_040252.1	gene-ANKRD13C	-	48572963	48621847	ctAC	exon	0.0115067	0	0	0	0	0
circRNA6678	NC_040252.1	gene-ANKRD13C	-	48576129	48592471	CTAC	exon	0	0	0.0121118	0	0	0
circRNA13778	NC_040252.1	gene-ANKRD13C	-	48588983	48592471	CTac	exon	0	0	0	0	0	0.0110565
circRNA8741	NC_040252.1	gene-ANKRD13C	-	48588983	48600168	CTac	exon	0	0.024726	0	0	0	0
circRNA6507	NC_040252.1	gene-ANKRD13C	-	48588983	48605834	CTac	exon	0.0517801	0.0989042	0	0.0173856	0	0.0276412
circRNA14239	NC_040252.1	gene-PTGER3	-	49194311	49197382	CTac	intron	0	0	0	0	0.0112776	0
circRNA8416	NC_040252.1	gene-PTGER3	-	49197291	49209231	CTAC	intron	0.218627	0.228716	0.060559	0.0695425	0.0507491	0.110565
circRNA1059	NC_040252.1	gene-PTGER3	-	49197291	49253998	CTAC	exon	0.0920535	0.0494521	0.0302795	0.0521569	0.0620266	0.0386977
circRNA414	NC_040252.1	gene-PTGER3	-	49197291	49272876	CTAC	intron	0	0	0	0.0695425	0.265023	0.18796
circRNA344	NC_040252.1	gene-PTGER3	-	49197291	49275982	CTAC	intron	0	0	0.0121118	0	0.0281939	0.0110565
circRNA3302	NC_040252.1	gene-PTGER3	-	49229301	49260298	CTac	intron	0	0	0	0	0.0112776	0
circRNA1894	NC_040252.1	gene-PTGER3	-	49229301	49272876	CTac	intron	0	0	0	0	0.0169164	0
circRNA18575	NC_040252.1	gene-PTGER3	-	49253819	49253998	CTAC	exon	0	0	0.0181677	0.0115904	0.0112776	0
circRNA11371	NC_040252.1	gene-PTGER3	-	49253819	49260298	CTAC	intron	0.0230134	0	0	0.0115904	0	0
circRNA5770	NC_040252.1	gene-PTGER3	-	49253819	49272876	CTAC	intron	0	0	0	0.0115904	0	0.0110565
circRNA6799	NC_040252.1	gene-HDLBP	-	503887	519919	CTAC	intron	0	0	0.0121118	0	0	0
circRNA11225	NC_040252.1	gene-AGAP1	-	5075176	5081900	CTAC	exon	0	0.012363	0	0	0	0
circRNA2280	NC_040252.1	gene-AGAP1	-	5138181	5177564	CTAC	exon	0.01726	0	0	0	0	0
circRNA950	NC_040252.1	gene-AGAP1	-	5138181	5197249	CTAC	exon	0.01726	0	0	0	0	0
circRNA4552	NC_040252.1	gene-AGAP1	-	5197081	5220936	CTAC	exon	0	0.012363	0	0	0	0
circRNA13839	NC_040252.1	gene-AGAP1	-	5289718	5293151	CTac	intron	0.0115067	0	0	0	0.0112776	0
circRNA11839	NC_040252.1	gene-AGAP1	-	5357522	5363296	CTAC	exon	0.0115067	0.012363	0	0	0	0
circRNA9424	NC_040252.1	gene-AGAP1	-	5357522	5367271	ctAC	exon	0	0.0185445	0.0121118	0	0	0
circRNA3305	NC_040252.1	gene-AGAP1	-	5357522	5388500	CTAC	exon	0	0.0185445	0.0242236	0	0.0112776	0
circRNA2518	NC_040252.1	gene-AGAP1	-	5357522	5394735	ctAC	exon	0	0.012363	0.0121118	0	0	0
circRNA2374	NC_040252.1	gene-LOC101120030	+	54209828	54248264	GTAG	intron	0	0.012363	0.0242236	0	0	0
circRNA2375	NC_040252.1	gene-LOC101120030	+	54209832	54248264	GTAG	intron	0	0	0	0	0	0.0110565
circRNA11672	NC_040252.1	gene-CRYZ	-	54843205	54849204	CTAC	exon	0	0.0185445	0	0	0	0
circRNA8219	NC_040252.1	gene-TYW3	+	54876812	54889147	GTAG	intron	0.0287667	0	0	0	0	0
circRNA5093	NC_040252.1		+	55924587	55946130	GTAG	intergenic_region	0.0115067	0	0	0	0	0
circRNA1984	NC_040252.1		+	55924587	55967113	GTAG	intergenic_region	0	0.024726	0	0	0	0
circRNA13503	NC_040252.1	gene-RABGGTB	+	56010071	56013871	GCAG	exon	0.01726	0	0	0	0	0
circRNA17993	NC_040252.1	gene-RABGGTB	+	56010337	56010695	GTAG	intron	0	0.0370891	0.0666149	0.0463617	0.0112776	0.0331695
circRNA4557	NC_040252.1	gene-MSH4	+	56028360	56052181	GTag	exon	0.0115067	0.024726	0	0.0115904	0	0
circRNA895	NC_040252.1	gene-MSH4	+	56028360	56088639	gtag	exon	0.0115067	0	0	0	0	0
circRNA918	NC_040252.1	gene-MSH4	+	56036824	56096621	GTAG	exon	0	0	0	0	0	0.0110565
circRNA2117	NC_040252.1	gene-MSH4	+	56047596	56088639	gtAG	exon	0.0115067	0	0	0	0	0
circRNA1498	NC_040252.1	gene-MSH4	+	56047596	56096621	GTAG	exon	0.0115067	0.012363	0	0	0	0
circRNA2599	NC_040252.1	gene-MSH4	+	56052114	56088639	gtag	exon	0	0.012363	0	0	0	0
circRNA8563	NC_040252.1	gene-MSH4	+	56073397	56085001	GTAG	exon	0	0.012363	0	0	0	0
circRNA6035	NC_040252.1	gene-MSH4	+	56078420	56096621	GTag	exon	0	0.024726	0	0	0.0112776	0
circRNA11977	NC_040252.1	gene-ST6GALNAC3	+	56509434	56515041	GTAG	intron	0	0	0.0181677	0	0	0
circRNA16766	NC_040252.1	gene-ST6GALNAC3	+	56514023	56515041	GTag	intron	0	0	0.0181677	0	0	0
circRNA1167	NC_040252.1	gene-PIGK	-	57727446	57781860	CTAC	exon	0	0	0.0121118	0	0	0
circRNA10228	NC_040252.1	gene-PIGK	-	57740811	57749129	ctAC	exon	0	0.012363	0	0	0	0
circRNA18686	NC_040252.1		+	58127290	58127445	gtAG	intergenic_region	0.0115067	0	0	0	0	0
circRNA10677	NC_040252.1	gene-ZZZ3	-	58133542	58141096	CTAC	exon	0.12082	0.0989042	0.0484472	0.0231808	0.0281939	0.0165847
circRNA11256	NC_040252.1	gene-ZZZ3	-	58140047	58146724	Ctac	exon	0	0	0	0.0173856	0	0
circRNA13630	NC_040252.1	gene-ZZZ3	-	58143070	58146724	CtAC	exon	0	0	0	0	0	0.0110565
circRNA10112	NC_040252.1	gene-ZZZ3	-	58189155	58197647	CTAC	exon	0.0230134	0	0	0	0	0
circRNA10882	NC_040252.1	gene-ZZZ3	-	58190420	58197647	CTAC	intron	0	0.024726	0	0	0	0
circRNA12964	NC_040252.1	gene-USP33	-	58280774	58285164	CTac	exon	0.01726	0.0494521	0.0181677	0.0115904	0.078943	0.0110565
circRNA3117	NC_040252.1	gene-USP33	-	58280774	58313090	CTac	exon	0	0	0	0	0.0112776	0
circRNA5850	NC_040252.1	gene-USP33	-	58294299	58313090	CTAC	exon	0	0.0185445	0	0	0	0
circRNA8896	NC_040252.1	gene-USP33	-	58302271	58313090	CTAC	exon	0	0	0	0.028976	0	0
circRNA10289	NC_040252.1	gene-MIGA1	+	58366239	58374469	GTAG	exon	0.0517801	0	0.0302795	0	0	0
circRNA8472	NC_040252.1	gene-MIGA1	+	58366239	58378078	GTAG	exon	0.0632868	0.12363	0.0847826	0.0231808	0.0338327	0.0165847
circRNA5305	NC_040252.1	gene-MIGA1	+	58366239	58386922	gtAG	intron	0	0	0.0181677	0	0	0
circRNA2460	NC_040252.1	gene-MIGA1	+	58366239	58403944	GTAG	exon	0	0.0185445	0.0121118	0	0.0338327	0
circRNA16366	NC_040252.1	gene-MIGA1	+	58415276	58416579	GTAG	exon	0	0	0	0	0	0.0165847
circRNA15382	NC_040252.1	gene-NEXN,gene-FUBP1	+	58461057	58463106	GTag	exon	0.0978068	0	0.0121118	0.0463617	0.0169164	0.0552824
circRNA18897	NC_040252.1	gene-NEXN,gene-FUBP1	+	58462970	58463080	GTAG	intron	0	0.0309076	0	0	0	0
circRNA11812	NC_040252.1	gene-NEXN,gene-FUBP1	+	58463019	58468831	GTAG	intron	0.0115067	0.012363	0	0	0	0
circRNA10706	NC_040252.1	gene-NEXN,gene-FUBP1	+	58479169	58486672	gtag	exon	0.01726	0	0	0	0	0
circRNA4413	NC_040252.1	gene-FUBP1	-	58494113	58518731	CTAC	intron	0	0	0	0.0115904	0	0
circRNA6211	NC_040252.1	gene-FUBP1	-	58495154	58512857	CTAC	intron	0	0.012363	0	0	0	0
circRNA7159	NC_040252.1	gene-FUBP1	-	58497829	58512857	CTAC	exon	0	0.0185445	0.0181677	0	0	0.0276412
circRNA5663	NC_040252.1	gene-FUBP1	-	58497829	58517246	CTAC	exon	0	0	0	0	0.0112776	0
circRNA5259	NC_040252.1	gene-FUBP1	-	58497829	58518731	CTAC	exon	0	0	0	0.0115904	0	0
circRNA14813	NC_040252.1	gene-FUBP1	-	58512697	58515238	CTAC	exon	0	0	0	0.0115904	0	0
circRNA4958	NC_040252.1	gene-GIPC2	+	58626389	58648499	gtag	intron	0	0.012363	0	0	0	0
circRNA2165	NC_040252.1	gene-GIPC2	+	58626389	58666876	GTag	exon	0	0	0	0	0	0.022113
circRNA579	NC_040252.1		+	58694242	58763656	GTag	intergenic_region	0.0115067	0	0	0	0	0
circRNA17672	NC_040252.1	gene-IFI44	+	59217250	59217758	GTAG	exon	0	0	0.0181677	0	0.0225551	0.0276412
circRNA17856	NC_040252.1	gene-ADGRL4	-	59475653	59476069	ctac	exon	0	0	0.0121118	0	0	0
circRNA12647	NC_040252.1	gene-ADGRL4	-	59475653	59480446	CTac	exon	0.01726	0	0	0.0115904	0	0.0110565
circRNA6015	NC_040252.1	gene-ADGRL4	-	59475653	59493908	CTac	exon	0	0	0	0	0.0169164	0
circRNA3472	NC_040252.1	gene-ADGRL4	-	59475653	59505529	CTac	exon	0	0	0.0121118	0	0	0
circRNA11042	NC_040252.1	gene-ADGRL4	-	59486928	59493908	CTAC	exon	0	0.0185445	0	0	0	0.0165847
circRNA16342	NC_040252.1	gene-ADGRL4	-	59492592	59493908	CTAC	exon	0.0345201	0.0185445	0.0968944	0.028976	0.0338327	0.0276412
circRNA18001	NC_040252.1	gene-SH3BP4	+	6010962	6011317	GTAG	intron	0	0	0.0121118	0	0	0
circRNA10436	NC_040252.1	gene-SH3BP4	-	6013796	6021763	CTAC	exon	0	0.024726	0	0	0	0
circRNA2346	NC_040252.1		-	60405262	60443992	CTac	intergenic_region	0.01726	0	0	0	0	0
circRNA18608	NC_040252.1	gene-ADGRL2	+	62645083	62645255	GTag	exon	0	0	0	0	0.0169164	0
circRNA267	NC_040252.1	gene-ADGRL2	+	62645083	62728017	GTag	exon	0	0.0432706	0	0	0	0
circRNA11777	NC_040252.1	gene-ADGRL2	+	62833383	62839239	GTAG	exon	0	0	0.0242236	0	0.0112776	0
circRNA3216	NC_040252.1	gene-TTLL7	-	65444049	65475642	ctAC	exon	0	0.0494521	0	0	0	0.0110565
circRNA8121	NC_040252.1	gene-TTLL7	-	65463073	65475642	ctAC	exon	0.0115067	0	0	0.0115904	0	0
circRNA2503	NC_040252.1	gene-TTLL7	-	65492140	65529470	CTAC	exon	0	0	0.0121118	0	0	0.0110565
circRNA8626	NC_040252.1	gene-TTLL7	-	65499873	65511353	CTAC	exon	0	0.012363	0	0	0	0
circRNA7946	NC_040252.1	gene-TTLL7	-	65516469	65529470	CTAC	exon	0	0.0370891	0	0	0	0
circRNA7009	NC_040252.1	gene-PRKACB	+	65768899	65784370	GTag	exon	0	0	0.0121118	0	0	0
circRNA4775	NC_040252.1	gene-PRKACB	+	65768899	65791756	GTag	exon	0	0.012363	0	0	0.0112776	0
circRNA1715	NC_040252.1	gene-PRKACB	+	65768899	65814702	GTag	intron	0	0	0	0	0.0169164	0
circRNA3227	NC_040252.1	gene-PRKACB	+	65783195	65814702	GTAG	intron	0	0	0	0	0	0.0165847
circRNA13128	NC_040252.1	gene-PRKACB	+	65787538	65791756	GTAG	exon	0	0.0185445	0	0	0	0
circRNA17268	NC_040252.1	gene-SPATA1	+	66110288	66111010	gtag	intron	0	0	0	0	0.0112776	0
circRNA2164	NC_040252.1	gene-SPATA1	+	66112681	66153182	GTAG	intron	0	0.0309076	0	0.0173856	0.0451103	0.022113
circRNA1474	NC_040252.1	gene-SPATA1	+	66112681	66162042	GTAG	intron	0	0.012363	0	0	0.0169164	0
circRNA13621	NC_040252.1	gene-SPATA1	+	66161864	66165529	GTag	exon	0	0	0.0121118	0	0	0
circRNA10054	NC_040252.1		+	66161864	66170454	GTag	intergenic_region	0	0	0	0	0.0112776	0.0110565
circRNA5098	NC_040252.1	gene-LPAR3	-	66458891	66480423	ctAC	intron	0	0	0	0	0.0112776	0
circRNA7918	NC_040252.1	gene-LPAR3	-	66479667	66492721	CTAC	intron	0	0	0	0	0	0.0110565
circRNA17314	NC_040252.1	gene-SYDE2	-	66799437	66800132	ctAC	exon	0.01726	0	0	0	0	0
circRNA9438	NC_040252.1	gene-ZNHIT6	-	67264083	67273802	CTAC	intron	0	0	0	0	0.0112776	0
circRNA18896	NC_040252.1	gene-ZNHIT6	-	67318391	67318501	ctac	intron	0	0.012363	0	0	0	0
circRNA7528	NC_040252.1	gene-COL24A1	-	67501419	67515418	CtAC	exon	0	0.012363	0	0	0	0
circRNA23	NC_040252.1	gene-COL24A1	-	67641999	67739854	CTac	exon	0	0	0.0121118	0	0	0
circRNA2675	NC_040252.1	gene-COL24A1	-	67764685	67800555	ctAC	exon	0	0	0.0121118	0.0173856	0	0
circRNA7977	NC_040252.1	gene-ODF2L	-	68037765	68050702	Ctac	exon	0	0	0	0.0115904	0	0
circRNA15231	NC_040252.1	gene-ODF2L	-	68048518	68050702	CtAC	exon	0.01726	0.0309076	0.0242236	0	0.0169164	0.0110565
circRNA1031	NC_040252.1		+	68318876	68376238	gtag	intergenic_region	0	0	0	0	0	0.0110565
circRNA11327	NC_040252.1		-	68324732	68331276	CTAC	intergenic_region	0	0	0	0.0231808	0	0
circRNA12643	NC_040252.1		-	68402446	68407242	CTac	intergenic_region	0	0.0185445	0	0	0	0
circRNA10787	NC_040252.1	gene-SH3GLB1	+	68433124	68440499	GTAG	exon	0.0115067	0.0185445	0.0121118	0	0	0
circRNA6202	NC_040252.1	gene-SH3GLB1	+	68433124	68450859	GTAG	exon	0.0115067	0.012363	0.0121118	0.0173856	0.0169164	0.0331695
circRNA7319	NC_040252.1	gene-SH3GLB1	+	68436264	68450859	GTag	exon	0	0	0	0	0	0.0110565
circRNA18121	NC_040252.1	gene-PKN2	+	69642995	69643295	GTag	exon	0.0115067	0	0	0	0	0
circRNA3531	NC_040252.1	gene-PKN2	+	69642995	69672508	GTag	exon	0.0115067	0.0185445	0	0	0	0
circRNA9693	NC_040252.1	gene-PKN2	+	69663281	69672508	GTAG	exon	0	0	0	0	0.0112776	0
circRNA16951	NC_040252.1	gene-PKN2	+	69671606	69672508	GTAG	exon	0	0.012363	0.0363354	0	0.0281939	0
circRNA13177	NC_040252.1	gene-PKN2	+	69703970	69708131	Gtag	exon	0	0	0	0	0.0112776	0
circRNA7373	NC_040252.1	gene-PKN2	+	69703970	69718428	GTag	exon	0.0230134	0	0	0	0	0
circRNA5684	NC_040252.1	gene-KYAT3	-	69813583	69832909	CTAC	intron	0	0	0	0.0231808	0	0
circRNA9322	NC_040252.1	gene-KYAT3	-	69828877	69838804	CTAC	exon	0.0115067	0.012363	0.0121118	0	0.0281939	0
circRNA14253	NC_040252.1	gene-KYAT3	-	69847209	69850268	ctAC	exon	0.0115067	0.0309076	0.0121118	0	0	0.0165847
circRNA12784	NC_040252.1	gene-LOC101119517	+	69902378	69906994	GTAG	intron	0.0115067	0	0	0	0	0
circRNA17675	NC_040252.1	gene-LOC101120395	-	70007670	70008177	CTAC	exon	0	0	0.0363354	0	0	0
circRNA14312	NC_040252.1	gene-LOC101120367	-	70107871	70110863	CTAC	exon	0	0	0.0121118	0	0	0
circRNA709	NC_040252.1		-	70378371	70443873	CTAC	intergenic_region	0.0460267	0	0.0242236	0	0	0
circRNA13502	NC_040252.1	gene-LOC101114579	-	70565112	70568912	CTAC	exon	0	0.012363	0	0	0	0
circRNA14666	NC_040252.1	gene-LOC101114579	-	70566231	70568912	CTAC	exon	0	0	0	0	0	0.0110565
circRNA17426	NC_040252.1	gene-LOC101114579	-	70575965	70576601	CTAC	exon	0.0115067	0	0.0121118	0	0	0
circRNA18603	NC_040252.1	gene-LRRC8C	+	70925069	70925242	GTAG	intron	0	0	0.0181677	0	0	0
circRNA7100	NC_040252.1	gene-ZNF326	+	71232240	71247450	GTAG	exon	0	0.012363	0	0	0	0
circRNA16419	NC_040252.1	gene-ZNF644	-	72156569	72157838	ctAC	intron	0	0	0	0	0.0281939	0
circRNA5262	NC_040252.1	gene-ZNF644	-	72156569	72177456	ctAC	intron	0	0.0185445	0.0242236	0.0405665	0	0.0165847
circRNA908	NC_040252.1	gene-ZNF644	-	72156569	72216643	CTAC	intron	0.0402734	0.0432706	0.0363354	0.0173856	0.0225551	0.0276412
circRNA1776	NC_040252.1	gene-ZNF644	-	72171622	72216643	CTAC	exon	0	0	0.0121118	0	0	0
circRNA13472	NC_040252.1	gene-ZNF644	-	72173631	72177456	ctAC	exon	0	0.0185445	0	0	0	0
circRNA1934	NC_040252.1	gene-ZNF644	-	72173631	72216643	CTAC	exon	0	0	0	0	0	0.022113
[truncated: 16,949 more rows]
