# Supplementary material for: Functional analysis of differentially expressed circular RNAs in sheep subcutaneous fat
Source: BMC Genomics. 2023 Oct 5;24:591. doi: 10.1186/s12864-023-09401-6 (PMC10557293; doi:10.1186/s12864-023-09401-6)
Supplement: Supplementary file 3 — Additional file 3: Supplementary Table 3. The differentially expressed circRNAs. [file 12864_2023_9401_MOESM3_ESM.xlsx]

## Sheet: DE circRNA
Table S3 List of 141 differentially expressed circRNAs
circRNA id	Host gene id	Chromosome	Strand	circRNA start	circRNA end	Signal	circRNA type	FC(D/X)	Log2FC(D/X)	Pvalue	Significant	Regulate
circRNA9778	gene-F8	NC_040278.1	-	86360656	86369723	CTAC	exon	0.0407731	-4.61624	0.0211287	yes	down
circRNA9166	gene-FBXW4	NC_040273.1	-	25047151	25057426	CTAC	exon	0.323262	-1.62923	0.0372223	yes	down
circRNA9150	gene-VAV3	NC_040252.1	-	89697947	89708254	CTaC	exon	0.0486938	-4.36012	0.0426212	yes	down
circRNA9125	gene-TMEM87B	NC_040254.1	+	112385818	112396181	GTAG	exon	0.0404233	-4.62867	0.0221633	yes	down
circRNA91		NC_040271.1	+	30482233	30575532	GTAG	intergenic_region	930.019	9.86112	9.63267e-13	yes	up
circRNA9027	gene-ATRX	NC_040278.1	+	73454389	73464957	gtAG	exon	0.0321067	-4.96098	0.00789795	yes	down
circRNA8788	gene-PDE3B	NC_040266.1	-	40958199	40969287	CtAC	exon	2.07801	1.0552	0.0400839	yes	up
circRNA8554	gene-RMC1,gene-NPC1	NC_040274.1	+	37881421	37893053	GTag	intron	0.0423532	-4.56139	0.0240276	yes	down
circRNA8402	gene-SCAF8	NC_040259.1	+	85920348	85932308	GTag	exon	0.036147	-4.78998	0.0143933	yes	down
circRNA8178	gene-PIGN	NC_040274.1	-	66702113	66714549	CTAC	exon	23.7868	4.57209	0.0407332	yes	up
circRNA812	gene-STK39	NC_040253.1	+	152325893	152388592	GTAG	exon	3.35202	1.74503	0.046872	yes	up
circRNA8035	gene-CWF19L2	NC_040266.1	+	17649578	17662357	GTAG	exon	35.7851	5.16129	0.00836764	yes	up
circRNA8009		NC_040254.1	-	138892525	138905386	ctac	intergenic_region	4.2552	2.08923	0.0453147	yes	up
circRNA8	gene-STAU2	NC_040260.1	-	54357374	54456517	CTAC	exon	23.7358	4.56899	0.0414318	yes	up
circRNA7872	gene-PHF21A	NC_040266.1	-	82387594	82400732	CTAC	exon	0.438121	-1.1906	0.00142772	yes	down
circRNA7821	gene-PBRM1	NC_040270.1	+	50156838	50170116	GTAG	exon	0.0431267	-4.53528	0.0256183	yes	down
circRNA7776	gene-SMCHD1	NC_040274.1	+	42164882	42178272	GTag	exon	0.0418264	-4.57944	0.0236777	yes	down
circRNA7396	gene-SPATA6	NC_040252.1	-	23540191	23554567	ctAC	exon	0.0979349	-3.35203	0.0387115	yes	down
circRNA734	gene-ATRX	NC_040278.1	+	73454389	73519162	GTAG	exon	0.345559	-1.53299	0.0173961	yes	down
circRNA6887		NC_040256.1	+	43674456	43690256	GTAG	intergenic_region	0.227166	-2.13818	0.00567961	yes	down
circRNA6798	gene-TBL1X	NC_040278.1	-	7022339	7038372	CTAC	exon	0.0267443	-5.22463	0.00309127	yes	down
circRNA6691	gene-TBCK	NC_040257.1	+	22442670	22458977	GTag	exon	45.4934	5.50758	0.00284137	yes	up
circRNA6624	gene-MKLN1	NC_040255.1	+	103929439	103945960	GCAG	exon	0.24652	-2.02023	0.000105257	yes	down
circRNA6580	gene-RAB23	NC_040271.1	+	4010523	4027187	GTAG	exon	0.359817	-1.47466	0.0384223	yes	down
circRNA6555	gene-COL14A1	NC_040260.1	+	103970184	103986915	GTAG	exon	0.242269	-2.04532	0.0294113	yes	down
circRNA6193	gene-FKBP5	NC_040271.1	-	11294998	11312760	CTAC	exon	0.104059	-3.26453	0.0459162	yes	down
circRNA6122	gene-ADAP2	NC_040262.1	+	45613157	45631131	GTAG	exon	0.0457678	-4.44952	0.0344673	yes	down
circRNA6069	gene-HERC4	NC_040276.1	-	25459004	25477114	CTAC	intron	0.0336089	-4.89501	0.00981993	yes	down
circRNA5899	gene-RAB23	NC_040271.1	+	4010523	4029153	GTAG	intron	0.258244	-1.95319	0.00169962	yes	down
circRNA5873	gene-ASAP1	NC_040260.1	+	25322432	25341161	GTAG	exon	0.331428	-1.59323	0.0259727	yes	down
circRNA5533	gene-CPEB4	NC_040267.1	+	6009532	6029411	GTAG	exon	0.0504199	-4.30986	0.0452906	yes	down
circRNA5514	gene-IL33	NC_040253.1	+	79870060	79890001	GTAG	intron	64.0831	6.00187	0.000328062	yes	up
circRNA5492	gene-CLIC4	NC_040253.1	-	257672775	257692784	CTac	exon	0.0318622	-4.97201	0.00806535	yes	down
circRNA533	gene-FKBP5	NC_040271.1	-	11294998	11366062	ctAC	exon	0.0291023	-5.10273	0.00509787	yes	down
circRNA4947	gene-SCAF11	NC_040254.1	+	150687909	150710052	GTAG	exon	0.351452	-1.5086	0.0187936	yes	down
circRNA4926	gene-PSD3	NC_040277.1	+	42142972	42165198	GTAG	exon	0.351863	-1.50692	0.00238452	yes	down
circRNA484		NC_040256.1	+	12467238	12540333	GTAG	intergenic_region	2.91211	1.54206	0.00166754	yes	up
circRNA4686		NC_040260.1	-	14022421	14045660	ctAC	intergenic_region	0.0520397	-4.26424	0.0485951	yes	down
circRNA4648	gene-ZC3H13	NC_040261.1	-	18348802	18372192	ctAC	exon	3.53292	1.82086	0.0220427	yes	up
circRNA455	gene-VAV3	NC_040252.1	-	89564197	89638447	CtAC	exon	0.334223	-1.58112	0.017239	yes	down
circRNA447	gene-PPP2R1B,gene-SIK2	NC_040266.1	+	24452929	24527519	GTAG	exon	8.75084	3.12942	0.0429708	yes	up
circRNA4466	gene-ST7L,gene-CAPZA1	NC_040252.1	-	94738627	94762946	ctAC	exon	0.0303273	-5.04324	0.0069291	yes	down
circRNA4361	gene-TBC1D19	NC_040257.1	+	51485210	51510143	GTAG	exon	0.390568	-1.35636	0.0219479	yes	down
circRNA4227		NC_040261.1	+	27100200	27125796	GTag	intergenic_region	3.01548	1.59239	0.00587592	yes	up
circRNA4196	gene-LOC114116372	NC_040260.1	+	49512378	49538119	GTAG	exon	15.8493	3.98634	0.0112612	yes	up
circRNA4153	gene-BRWD1	NC_040252.1	-	282412385	282438348	ctAC	exon	0.0495826	-4.33402	0.0422473	yes	down
circRNA414	gene-PTGER3	NC_040252.1	-	49197291	49272876	CTAC	intron	221.336	7.79009	1.53359e-08	yes	up
circRNA4023	gene-VPS50	NC_040255.1	+	12518119	12544751	GTag	exon	26.282	4.71601	0.0287105	yes	up
circRNA388	gene-RNGTT	NC_040259.1	+	54080604	54157239	GTag	exon	3.38109	1.75749	0.019951	yes	up
circRNA3621	gene-FAM185A	NC_040255.1	+	49624790	49653792	GTag	exon	0.0349005	-4.84061	0.01172	yes	down
circRNA3382	gene-TCF4	NC_040274.1	-	60606570	60637055	CTAC	exon	0.0331158	-4.91634	0.0094535	yes	down
circRNA2705	gene-PICALM	NC_040272.1	+	10526466	10562091	GTaG	exon	30.8046	4.94508	0.0166885	yes	up
circRNA2465	gene-MKLN1	NC_040255.1	+	103929439	103967093	GTAG	exon	0.195009	-2.35838	0.0468587	yes	down
circRNA2389		NC_040252.1	+	82527369	82565731	GTAG	intergenic_region	301.305	8.23508	0.0351378	yes	up
circRNA2341		NC_040252.1	+	91569735	91608531	GTAG	intergenic_region	2.35157	1.23363	0.00266638	yes	up
circRNA2289	gene-ANO10	NC_040270.1	-	16488876	16528167	ctAC	exon	4.37463	2.12916	0.0432312	yes	up
circRNA2254	gene-SAMD4A	NC_040258.1	+	69327655	69367251	GTAG	intron	23.9318	4.58086	0.0400055	yes	up
circRNA2239	gene-RBMS3	NC_040270.1	+	4716863	4756587	GTAG	exon	5.41728	2.43757	0.0439974	yes	up
circRNA2047	gene-CPEB4	NC_040267.1	+	6009532	6051302	GTAG	exon	0.0410968	-4.60483	0.0215645	yes	down
circRNA2000	gene-LOC101115658	NC_040270.1	-	15131585	15173962	CTAC	exon	28.5274	4.83428	0.0218793	yes	up
circRNA18779	gene-RSRC2	NC_040268.1	+	61915465	61915601	GTAG	intron	47.6678	5.57494	0.00180079	yes	up
circRNA18630	gene-TIMMDC1	NC_040252.1	+	202311224	202311389	GTAG	exon	26.2712	4.71541	0.0283811	yes	up
circRNA18589	gene-STX11	NC_040259.1	-	75211143	75211319	CTAC	intron	42.782	5.41893	0.00335402	yes	up
circRNA18304	gene-NCK1	NC_040252.1	-	274933765	274934008	CTAC	exon	0.19541	-2.35542	0.0288495	yes	down
circRNA18270	gene-CDHR1	NC_040276.1	+	41057284	41057541	GTAG	exon	28.5491	4.83537	0.0209573	yes	up
circRNA18069	gene-ST6GALNAC2	NC_040262.1	-	8092620	8092942	ctAC	intron	28.6	4.83794	0.0208313	yes	up
circRNA18064	gene-YAF2	NC_040254.1	+	154929978	154930303	GTAG	intron	0.43719	-1.19367	0.0108584	yes	down
circRNA18036	gene-CDC42SE2	NC_040256.1	-	21805790	21806126	ctAC	exon	10.3384	3.36994	0.0470589	yes	up
circRNA17962	gene-EIF3C	NC_040275.1	-	26561046	26561417	CTAC	exon	0.0417602	-4.58173	0.0271638	yes	down
circRNA17667	gene-XYLT1	NC_040275.1	+	15948783	15949293	GTAG	exon	0.0189203	-5.72392	0.000550301	yes	down
circRNA17657	gene-VPS9D1,gene-FANCA,gene-ZNF276	NC_040265.1	+	15387104	15387618	GTAG	exon	26.3548	4.72	0.0297181	yes	up
circRNA17574	gene-NCOR1,gene-TTC19	NC_040262.1	-	29866305	29866859	CTAC	exon	2.18457	1.12735	0.030774	yes	up
circRNA17474	gene-TRPS1	NC_040260.1	+	68129819	68130422	GTAG	exon	6.82814	2.77149	0.0241447	yes	up
circRNA1746	gene-ARHGAP5	NC_040269.1	+	41361460	41406841	Gtag	exon	0.0862935	-3.5346	0.0226064	yes	down
circRNA1741	gene-EHMT1	NC_040254.1	-	251708	297195	CTAC	exon	47.7488	5.57739	0.00225478	yes	up
circRNA17402	gene-RAB3IL1	NC_040272.1	-	42309936	42310583	ctAC	exon	30.9286	4.95087	0.0161791	yes	up
circRNA17361	gene-KCNB2	NC_040260.1	+	53345000	53345670	GTAG	exon	4.36288	2.12528	0.0238712	yes	up
circRNA17251	gene-NTNG1	NC_040252.1	+	89006733	89007463	GTAG	exon	5.61683	2.48975	0.0272162	yes	up
circRNA17238	gene-PRKAA2,gene-FYB2	NC_040252.1	-	32952563	32953301	CTAC	exon	3.1976	1.67699	0.0329101	yes	up
circRNA17121		NC_040266.1	+	49553234	49554040	GTag	intergenic_region	43.0725	5.4287	0.00340817	yes	up
circRNA17102	gene-DIS3L2	NC_040253.1	+	249293353	249294172	GTAG	exon	0.0408362	-4.61401	0.0225257	yes	down
circRNA17003	gene-STARD9	NC_040258.1	+	37997315	37998188	GTAG	intron	0.0492049	-4.34505	0.044324	yes	down
circRNA16975	gene-ZBTB10	NC_040260.1	+	61763580	61764468	GTAG	exon	2.50929	1.32728	0.0230774	yes	up
circRNA16827	gene-ARID4A	NC_040258.1	+	73158671	73159653	gtAG	exon	0.207902	-2.26603	0.0450001	yes	down
circRNA16697	gene-AP3D1	NC_040256.1	+	19920117	19921189	GTAG	intron	0.0406495	-4.62062	0.0209002	yes	down
circRNA16670	gene-BICD1	NC_040254.1	-	195770028	195771119	CTAC	exon	35.4825	5.14904	0.00967033	yes	up
circRNA16643	gene-SKAP2	NC_040255.1	+	76115672	76116780	GTAG	exon	0.0417603	-4.58172	0.0231753	yes	down
circRNA16637	gene-SH3RF1	NC_040253.1	+	121163957	121165069	GTAG	exon	0.157777	-2.66404	0.0375581	yes	down
circRNA16434		NC_040261.1	-	56110760	56112018	CTAC	intergenic_region	0.0154683	-6.01454	0.000210348	yes	down
circRNA16232	gene-DEPTOR	NC_040260.1	+	103794462	103795860	GTAG	exon	0.330697	-1.59642	0.0162088	yes	down
circRNA16211	gene-ADAP2	NC_040262.1	+	45617368	45618779	GTAG	exon	0.254998	-1.97144	0.00112151	yes	down
circRNA16166		NC_040278.1	-	146881132	146882578	CTAC	intergenic_region	20.2802	4.342	0.00462525	yes	up
circRNA16110	gene-NDUFAF7,gene-CEBPZ	NC_040254.1	+	92456940	92458429	GTAG	exon	4.31979	2.11096	0.00279648	yes	up
circRNA16030	gene-CCDC30	NC_040252.1	+	17639748	17641290	GTAG	exon	0.0421065	-4.56981	0.0272012	yes	down
circRNA15977	gene-KIAA1191,gene-LOC101102985	NC_040258.1	-	5837361	5838947	CTAC	exon	3.23262	1.6927	0.0265685	yes	up
circRNA15975	gene-ZNF599	NC_040265.1	-	48250165	48251752	CTAC	exon	2.73701	1.4526	0.0203109	yes	up
circRNA15743	gene-PIEZO2	NC_040274.1	-	47507130	47508888	ctAC	exon	0.0249989	-5.32199	0.00213401	yes	down
circRNA15701		NC_040278.1	+	75841464	75843256	GTAG	intergenic_region	23.9318	4.58086	0.0400055	yes	up
circRNA15689	gene-KLHL25	NC_040262.1	+	57044565	57046364	GTAG	exon	2.83559	1.50365	0.00771493	yes	up
circRNA15668	gene-GIPC1	NC_040256.1	+	9626030	9627842	GTag	exon	0.448594	-1.15652	0.0307203	yes	down
circRNA15483	gene-GRSF1	NC_040257.1	-	95467029	95469005	CtAC	exon	0.0481496	-4.37633	0.0404582	yes	down
circRNA15396	gene-LOC114114853	NC_040252.1	+	27072939	27074981	gtAG	intron	6.55446	2.71248	0.00466758	yes	up
circRNA15353	gene-LOC101118793	NC_040259.1	+	2945996	2948066	gcag	exon	0.353037	-1.50211	0.000444812	yes	down
circRNA15309	gene-COL3A1	NC_040253.1	+	130223990	130226104	GTAG	intron	0.0455989	-4.45486	0.0333803	yes	down
circRNA15287	gene-MTUS1	NC_040277.1	+	21117592	21119726	GTAG	exon	0.0443447	-4.49509	0.0325388	yes	down
circRNA15217	gene-PSD3	NC_040277.1	+	42142972	42145167	GTAG	exon	0.252892	-1.9834	0.00570374	yes	down
circRNA15158	gene-FNBP1L	NC_040252.1	+	74804522	74806767	GTAG	exon	0.260197	-1.94233	0.0233219	yes	down
circRNA15129	gene-LUZP1,gene-KDM1A	NC_040253.1	+	259272377	259274649	GTAG	exon	0.115787	-3.11045	0.00201609	yes	down
circRNA15109	gene-COL5A2	NC_040253.1	+	130185496	130187788	GTAG	exon	0.0402309	-4.63555	0.0218293	yes	down
circRNA14976	gene-F13A1	NC_040271.1	+	52303696	52306107	GTag	exon	4.08481	2.03027	0.0452238	yes	up
circRNA14922	gene-PSMD14	NC_040253.1	-	160343279	160345741	ctAC	exon	0.0514236	-4.28143	0.0469923	yes	down
circRNA14906	gene-KDM5B	NC_040263.1	+	83562893	83565365	GTAG	exon	0.345193	-1.53452	0.0289901	yes	down
circRNA14763	gene-FREM1	NC_040253.1	-	90022363	90024953	ctAC	exon	0.0162776	-5.94097	0.000303054	yes	down
circRNA14516	gene-PAN3	NC_040261.1	-	33676652	33679468	CTAC	exon	23.9211	4.58021	0.0404924	yes	up
circRNA14306	gene-DKK3	NC_040266.1	+	43722386	43725384	GTAG	exon	0.0167869	-5.89652	0.000195975	yes	down
circRNA14191	gene-AVL9	NC_040255.1	-	70780878	70783996	ctAC	exon	8.76692	3.13207	0.0457235	yes	up
circRNA14143	gene-PCDH9	NC_040261.1	-	43067782	43070952	CTAC	exon	23.7976	4.57275	0.0398781	yes	up
circRNA13980	gene-TASOR2	NC_040264.1	-	44476207	44479509	ctAC	exon	0.0477896	-4.38716	0.0391561	yes	down
circRNA13720	gene-USP34	NC_040254.1	+	48627322	48630861	GTAG	intron	4.90313	2.2937	0.0236569	yes	up
circRNA13007	gene-LRP6	NC_040254.1	+	217920471	217924807	GTAG	exon	0.0435594	-4.52087	0.0266902	yes	down
circRNA12887	gene-ABCC1	NC_040275.1	+	14664681	14669166	GTAG	exon	0.105435	-3.24558	0.0497022	yes	down
circRNA12523	gene-RBPMS	NC_040277.1	+	28953303	28958239	GTag	exon	4.37952	2.13077	0.0448298	yes	up
circRNA12453	gene-PSD3	NC_040277.1	+	42142972	42147989	GTAG	exon	0.419895	-1.2519	0.0379308	yes	down
circRNA12445	gene-AFF4	NC_040256.1	-	46567789	46572815	ctAC	exon	0.0723524	-3.78882	0.0153724	yes	down
circRNA12371	gene-CCDC91	NC_040254.1	-	199949571	199954689	ctAC	intron	23.725	4.56834	0.0414873	yes	up
circRNA12274	gene-IQGAP1	NC_040269.1	-	19540812	19546047	CTAC	exon	35.836	5.16334	0.00797299	yes	up
circRNA12259		NC_040260.1	-	76211539	76216794	CTAC	intergenic_region	8.81113	3.13933	0.0427246	yes	up
circRNA12155	gene-LNP1,gene-TOMM70	NC_040252.1	-	180701077	180706481	CTAC	exon	0.0469825	-4.41173	0.0362945	yes	down
circRNA12083	gene-MAP3K5	NC_040259.1	-	68147849	68153348	CTAC	exon	0.173039	-2.53083	0.0115138	yes	down
circRNA12053	gene-UTRN	NC_040259.1	+	75560853	75566376	GTAG	exon	0.0474104	-4.39865	0.0387835	yes	down
circRNA11938	gene-BLOC1S6	NC_040258.1	-	67106853	67112500	CTAC	intron	0.0707967	-3.82017	0.0106686	yes	down
circRNA11748	gene-VIRMA	NC_040260.1	-	90861505	90867408	CTac	intron	0.0513218	-4.28428	0.049301	yes	down
circRNA115		NC_040252.1	+	39344953	39436452	GTAG	intergenic_region	366.132	8.51622	0.0293393	yes	up
circRNA11252	gene-SNX4	NC_040252.1	-	208002472	208009152	CTAC	exon	0.0499698	-4.3228	0.0440643	yes	down
circRNA1068	gene-SPATA6	NC_040252.1	-	23498046	23554567	ctAC	exon	0.0501587	-4.31736	0.0455962	yes	down
circRNA1067	gene-CDC14A	NC_040252.1	+	82210927	82267469	GtAG	exon	0.040614	-4.62188	0.0234246	yes	down
circRNA10612	gene-ITGA6	NC_040253.1	-	148170390	148178067	ctAC	exon	11.1881	3.4839	0.0420424	yes	up
circRNA10604	gene-EPB41L4A	NC_040258.1	+	1701203	1708891	GTag	exon	0.417252	-1.26101	0.0427451	yes	down
circRNA10575	gene-USP53	NC_040257.1	-	7580503	7588239	ctAC	exon	0.0412726	-4.59867	0.0224908	yes	down
circRNA10524	gene-ZMYM6	NC_040252.1	-	10329537	10337365	ctAC	exon	40.4716	5.33884	0.00525053	yes	up
circRNA10255	gene-LOC105605798,gene-LOC101116496	NC_040263.1	-	6803679	6811959	CTAC	exon	4.22412	2.07865	0.0422457	yes	up
