# Supplementary material for: Functional analysis of differentially expressed circular RNAs in sheep subcutaneous fat
Source: BMC Genomics. 2023 Oct 5;24:591. doi: 10.1186/s12864-023-09401-6 (PMC10557293; doi:10.1186/s12864-023-09401-6)
Supplement: Supplementary file 4 — Additional file 4: Supplementary Table 4. The targeting relationship between mRNA and miRNA. [file 12864_2023_9401_MOESM4_ESM.xlsx]

## Sheet: miRNA-mRNA
Table S4 The targeting relationship between mRNA and miRNA
miRNA name	miRNA regulate	Target RNA id	mRNA regulate	target gene name	target gene description	start_miranda	end_miranda	score_miranda	energy_miranda	paired_miranda
oar-miR-493-3p	yes|down	rna-XM_012097711.2	yes|up	MPHOSPH9	M-phase phosphoprotein 9, transcript variant X1	1919	1940	175	-27.54	miRNA: 3' ggaCCGUGUGUCAUCUGGAAGu 5' |:*|*||||:||*||||||||: target: 5' ctcGACACATAGCAGACCTTCg 3'
oar-miR-493-3p	yes|down	rna-XM_027969169.1	yes|down	MEF2C	myocyte enhancer factor 2C, transcript variant X12	1676	1696	162	-23.75	miRNA: 3' ggACCGUGUGUCAUCUGGAAGu 5' *:|||*||*||**||||||||: target: 5' atTGG-ACTCACCAGACCTTCg 3'
oar-miR-134-5p	yes|down	rna-XM_012182010.3	yes|up	SLC27A3	solute carrier family 27 member 3, transcript variant X2	883	904	160	-20.52	miRNA: 3' gggaGACCAG-UUGGUCAGUGu 5' ****|||*||*:|:|||||||* target: 5' aaggCTGCTCGGATCAGTCACc 3'
oar-miR-134-5p	yes|down	rna-XM_027974784.1	yes|up	SREBF1	sterol regulatory element binding transcription factor 1, transcript variant X4	3314	3334	171	-25.46	miRNA: 3' ggGAGACCAGUUGGUCAGUGu 5' *:||*|||**||||||||||* target: 5' gtCTATGGAGAACCAGTCACt 3'
oar-miR-493-3p	yes|down	rna-XM_027975209.1	yes|down	MYO18A	myosin XVIIIA, transcript variant X1	670	691	170	-27.66	miRNA: 3' ggacCGUGUGUCAUCUGGAAGu 5' *|**|||::|:|*||||||||| target: 5' accaGCATGCGGAAGACCTTCa 3'
oar-miR-134-5p	yes|down	rna-XM_004017432.4	yes|down	GIT2	GIT ArfGAP 2, transcript variant X1	3871	3891	174	-26.67	miRNA: 3' gggAGACCAGUUGGUCAGUGu 5' *:*||||||:|*:|||||||* target: 5' gtgTCTGGTTACTCAGTCACt 3'
oar-miR-134-5p	yes|down	rna-XM_027958951.1	yes|down	ADGRF5	adhesion G protein-coupled receptor F5, transcript variant X2	3848	3869	162	-34.51	miRNA: 3' ggGAGACCAGUUG-GUCAGUGu 5' |||||||||||*|*||||||:* target: 5' ccCTCTGGTCATCTCAGTCATc 3'
oar-miR-493-3p	yes|down	rna-XM_027966858.1	yes|down	NRXN1	neurexin 1, transcript variant X1	2271	2292	168	-24.25	miRNA: 3' ggaccgUGUGUCAUCUGGAAGu 5' *:****:|||||*||||||||* target: 5' gtcccaGCACAGCAGACCTTCc 3'
oar-miR-134-5p	yes|down	rna-XM_015094600.2	yes|down	PLXNC1	plexin C1	6824	6846	160	-21.01	miRNA: 3' gggaGAC--CAGUUGGUCAGUGu 5' :*:*|||**|*|||:|||||||* target: 5' tgtgCTGAAGACAATCAGTCACt 3'
oar-miR-493-3p	yes|down	rna-NM_001199070.1	yes|up	LOC100526782	keratin 33B	7	29	162	-27.06	miRNA: 3' ggaCCGUGU-GUCAUCUGGAAGu 5' ||*|||*:|**|||:|||||||| target: 5' ccaGGCTTAGAAGTGGACCTTCa 3'
oar-miR-21	yes|down	rna-XM_027967680.1	yes|down	SLC41A2	solute carrier family 41 member 2, transcript variant X2	376	397	171	-27.95	miRNA: 3' caGUUGUAGUCAGACUAUUCGAu 5' **|||:*|||||||||||||:|* target: 5' taCAAT-TCAGTCTGATAAGTTt 3'
oar-miR-134-5p	yes|down	rna-XM_027978335.1	yes|up	FCGBP	Fc fragment of IgG binding protein, transcript variant X1	1685	1705	163	-21.57	miRNA: 3' ggGAGACCAGUUGGUCAGUGu 5' **||:|||*|*:*|||||||* target: 5' gaCTTTGGCCTGACAGTCACc 3'
oar-miR-493-3p	yes|down	rna-XM_012174281.3	yes|down	NEXN	nexilin F-actin binding protein, transcript variant X1	57	78	166	-27.07	miRNA: 3' ggacCGUGUGUCAUCUGGAAGu 5' :|**||:|||**|:|||||||: target: 5' tcgcGCGCACCCTGGACCTTCg 3'
oar-miR-493-3p	yes|down	rna-XM_027956822.1	yes|up	DEPDC5	DEP domain containing 5, transcript variant X1	3600	3621	164	-26.99	miRNA: 3' ggaCCGUGUGUC-AUCUGGAAGu 5' ***||||*||||**||||||||: target: 5' aggGGCA-ACAGCCAGACCTTCg 3'
oar-miR-21	yes|down	rna-XM_012183244.3	yes|down	PDE10A	phosphodiesterase 10A	4079	4101	169	-25.98	miRNA: 3' caGUUGUAGUCAGACUAUUCGAu 5' *||*::||||||:||:||||||* target: 5' ttCTGTATCAGTTTGGTAAGCTc 3'
oar-miR-3959-3p	yes|down	rna-XM_027977826.1	yes|down	NOD2	nucleotide binding oligomerization domain containing 2, transcript variant X1	6581	6602	165	-22.55	miRNA: 3' ugacaCCUAGUCAACUGUAUGu 5' :****||:*|||*||||||||| target: 5' gaaagGGGACAGGTGACATACa 3'
oar-miR-493-3p	yes|down	rna-XM_012183526.3	yes|down	SLA	Src like adaptor, transcript variant X1	1252	1272	164	-30.4	miRNA: 3' ggacCGUGUGUCAUCUGGAAGu 5' ||**||:|*|||*||||||||| target: 5' ccctGCGC-CAGAAGACCTTCa 3'
oar-miR-493-3p	yes|down	rna-NM_001130932.1	yes|up	CLOCK	clock circadian regulator, transcript variant X2	712	732	160	-25.23	miRNA: 3' ggacCGUGUGUCAUCUGGAAGu 5' |***|||||||*|||:|||||* target: 5' caacGCACACA-TAGGCCTTCt 3'
oar-miR-493-3p	yes|down	rna-XM_027969221.1	yes|up	CPAMD8	C3 and PZP like alpha-2-macroglobulin domain containing 8	4479	4501	163	-27.58	miRNA: 3' ggACCGUGU-GUCAUCUGGAAGu 5' |:|||**:|*|||*||||||||: target: 5' ctTGGACTACCAGGAGACCTTCg 3'
oar-miR-3959-3p	yes|down	rna-XM_027972437.1	yes|down	RRAGD	Ras related GTP binding D, transcript variant X1	1551	1572	162	-20.99	miRNA: 3' ugacACCUAGUCAACUGUAUGu 5' |***|||:*||**||||||||: target: 5' agatTGGGACATATGACATACg 3'
oar-miR-493-3p	yes|down	rna-XM_027978326.1	yes|up	AKT2	AKT serine/threonine kinase 2, transcript variant X3	3221	3243	163	-23.71	miRNA: 3' ggACCGUGUGUC-AUCUGGAAGu 5' **|*|:*|||||**||||||||* target: 5' ggTAGTTCACAGAGAGACCTTCt 3'
oar-miR-134-5p	yes|down	rna-XM_027976213.1	yes|up	CDK18	cyclin dependent kinase 18	4855	4880	161	-31.14	miRNA: 3' ggGA-GACCA----GUUGGUCAGUGu 5' :*||*|||||****||:||||||||| target: 5' tgCTGCTGGTGGCCCAGCCAGTCACa 3'
oar-miR-21	yes|down	rna-XM_012127828.3	yes|down	TEK	TEK receptor tyrosine kinase, transcript variant X1	4543	4565	176	-20.46	miRNA: 3' cagUUGUAGUCAGACUAUUCGAu 5' |**|::||:|*|:|||||||||| target: 5' ggaAGTATTAATTTGATAAGCTa 3'
oar-miR-493-3p	yes|down	rna-XM_027962482.1	yes|down	MTUS1	microtubule associated scaffold protein 1, transcript variant X1	3801	3822	165	-20.93	miRNA: 3' ggaccGUGUGUCAUCUGGAAGu 5' :||**:||*|||*||||||||* target: 5' tctctTACCCAGAAGACCTTCc 3'
oar-miR-3959-3p	yes|down	rna-XM_027963044.1	yes|up	XPNPEP2	X-prolyl aminopeptidase 2, transcript variant X1	2576	2600	165	-27.44	miRNA: 3' ugAC-ACCUA-GUC-AACUGUAUGu 5' *|||*|||||*|||**||||||||| target: 5' ccTGCTGGATACAGCCTGACATACa 3'
oar-miR-493-3p	yes|down	rna-XM_027973877.1	yes|down	LOC101112990	integrin beta-like protein 1	3162	3183	161	-22.17	miRNA: 3' ggaccGUGUGUCAUCUGGAAGu 5' :****::||||**||||||||| target: 5' taattTGCACAAAAGACCTTCa 3'
oar-miR-134-5p	yes|down	rna-XM_027979387.1	yes|down	DKK3	dickkopf WNT signaling pathway inhibitor 3	2149	2168	165	-32.81	miRNA: 3' ggGAGACCAGUUGGUCAGUGu 5' ||||*|||*||::|||||||| target: 5' ccCTGTGG-CAGTCAGTCACa 3'
oar-miR-493-3p	yes|down	rna-XM_027966162.1	yes|up	EGFL7	EGF like domain multiple 7, transcript variant X5	182	202	165	-26.74	miRNA: 3' ggaCCGUGUGUCAUCUGGAAGu 5' ***||*:|||||*:|||||||* target: 5' aagGGGGCACAG-GGACCTTCc 3'
oar-miR-493-3p	yes|down	rna-XM_027971009.1	yes|up	KIAA1211	KIAA1211 ortholog, transcript variant X1	6039	6060	169	-27.17	miRNA: 3' ggaccGUGUGUCAUCUGGAAGu 5' :****:|:|:|||:|||||||| target: 5' taacaTATATAGTGGACCTTCa 3'
oar-miR-493-3p	yes|down	rna-XM_027962614.1	yes|up	STOX2	storkhead box 2, transcript variant X1	9018	9042	163	-24.44	miRNA: 3' ggACCGUGU---GUCAUCUGGAAGu 5' ::|*|||||***|||*:|||||||| target: 5' ttTTGCACATCTCAGGGGACCTTCa 3'
oar-miR-134-5p	yes|down	rna-XM_027979608.1	yes|down	HIPK3	homeodomain interacting protein kinase 3, transcript variant X2	1168	1189	178	-34.23	miRNA: 3' ggGAGA-CCAGUUGGUCAGUGu 5' **||:|*|||||:||||||||: target: 5' gaCTTTGGGTCAGCCAGTCACg 3'
oar-miR-134-5p	yes|down	rna-XM_027964470.1	yes|up	TLE4	TLE family member 4, transcriptional corepressor, transcript variant X1	2347	2367	162	-22.77	miRNA: 3' gggAGACCAGUUGGUCAGUGu 5' ***|||||***|:|||||||* target: 5' aggTCTGGGACATCAGTCACc 3'
oar-miR-21	yes|down	rna-XM_027967782.1	yes|up	BICD1	BICD cargo adaptor 1, transcript variant X3	544	566	168	-23.44	miRNA: 3' cagUUGUAGUCAGACUAUUCGAu 5' ***||||*||||*||||:||||: target: 5' tcaAACAGCAGTATGATGAGCTg 3'
oar-miR-134-5p	yes|down	rna-XM_015102725.2	yes|down	SLC29A1	solute carrier family 29 member 1 (Augustine blood group)	230	250	162	-23.61	miRNA: 3' gggagacCAGUUGGUCAGUGu 5' :|**|**|*|||||||||||* target: 5' tcaccatGACAACCAGTCACc 3'
oar-miR-134-5p	yes|down	rna-XM_004003419.3	yes|down	ANKRD28	ankyrin repeat domain 28, transcript variant X1	3893	3912	161	-27.43	miRNA: 3' ggGAGACCAGUUGGUCAGUGu 5' **|*|||||*:|*|||||||: target: 5' agCCCTGGTGGA-CAGTCACg 3'
oar-miR-493-3p	yes|down	rna-XM_027974952.1	yes|up	KDM6B	lysine demethylase 6B, transcript variant X2	3803	3824	160	-22.45	miRNA: 3' ggaCCG-UGUGUCAUCUGGAAGu 5' ***||:*|||*||*||||||||| target: 5' agcGGTGACA-AGGAGACCTTCa 3'
oar-miR-134-5p	yes|down	rna-XM_027980141.1	yes|up	PDZD2	PDZ domain containing 2, transcript variant X1	10364	10384	161	-28.71	miRNA: 3' gggaGACCAGUUGGUCAGUGu 5' ::**|||||||::||||||:* target: 5' ttagCTGGTCAGTCAGTCATc 3'
oar-miR-134-5p	yes|down	rna-XM_027974785.1	yes|up	SREBF1	sterol regulatory element binding transcription factor 1, transcript variant X4	1700	1720	171	-25.46	miRNA: 3' ggGAGACCAGUUGGUCAGUGu 5' *:||*|||**||||||||||* target: 5' gtCTATGGAGAACCAGTCACt 3'
oar-miR-493-3p	yes|down	rna-XM_027958016.1	yes|up	DLEC1	DLEC1 cilia and flagella associated protein, transcript variant X1	1867	1888	160	-22.3	miRNA: 3' ggaccgUGUGUCAUCUGGAAGu 5' ******:||*||*||||||||: target: 5' ggaaagGCAGAGCAGACCTTCg 3'
oar-miR-493-3p	yes|down	rna-XM_004019620.4	yes|down	SLC3A2	solute carrier family 3 member 2	732	753	161	-23.06	miRNA: 3' ggaccGUGUGUCAUCUGGAAGu 5' :||**|:||:*|*||||||||: target: 5' tctacCGCATTGGAGACCTTCg 3'
oar-miR-493-3p	yes|down	rna-XM_004021393.4	yes|down	ARID5B	AT-rich interaction domain 5B, transcript variant X1	4859	4880	164	-26.7	miRNA: 3' ggACCGUGUGUCAUCUGGAAGu 5' |:||*||||*|||:|||:|||* target: 5' ctTGACACAGAGTGGACTTTCc 3'
oar-miR-493-3p	yes|down	rna-XM_027956943.1	yes|down	LOC101107260	proline dehydrogenase 1, mitochondrial, transcript variant X2	424	444	165	-20.98	miRNA: 3' ggaCCGUGUGUCAUCUGGAAGu 5' *|*|*||||::|*||||||||* target: 5' acaGCCACATGG-AGACCTTCc 3'
oar-miR-134-5p	yes|down	rna-XM_012100151.2	yes|up	LOC101114909	death domain-containing membrane protein NRADD-like, transcript variant X2	1827	1845	162	-24.84	miRNA: 3' gggaGACCAGUUGGUCAGUGu 5' **:*|||||**|||||||||* target: 5' gatcCTGGT--ACCAGTCACc 3'
oar-miR-493-3p	yes|down	rna-XM_027966838.1	yes|down	NRXN1	neurexin 1, transcript variant X1	2337	2358	168	-24.25	miRNA: 3' ggaccgUGUGUCAUCUGGAAGu 5' *:****:|||||*||||||||* target: 5' gtcccaGCACAGCAGACCTTCc 3'
oar-miR-493-3p	yes|down	rna-XM_015103109.2	yes|down	APLP2	amyloid beta precursor like protein 2, transcript variant X1	3056	3076	170	-27.22	miRNA: 3' ggACCGUGUGUCAUCUGGAAGu 5' *:|||:||*|:||*|||||||* target: 5' gtTGGTACCCGGT-GACCTTCc 3'
oar-miR-493-3p	yes|down	rna-XM_004003720.4	yes|down	ADAMTS4	ADAM metallopeptidase with thrombospondin type 1 motif 4	2476	2497	160	-24.12	miRNA: 3' ggACCGUGUGUCAUCUGGAAGu 5' *|||||*||**|**|||||||* target: 5' acTGGCTCAGCGCTGACCTTCc 3'
oar-miR-134-5p	yes|down	rna-XM_027963022.1	yes|down	KDM6A	lysine demethylase 6A, transcript variant X1	1572	1591	169	-29.59	miRNA: 3' ggGAGACCAGUUGGUCAGUGu 5' *:||||||*||:*|||||||| target: 5' gtCTCTGGCCAG-CAGTCACa 3'
oar-miR-493-3p	yes|down	rna-XM_027978304.1	yes|down	NUMBL	NUMB like endocytic adaptor protein, transcript variant X1	2773	2794	163	-25.63	miRNA: 3' ggaCCGUGUGUCAUCUGGAAGu 5' ***|*|*::|||*||||||||: target: 5' ggcGACCTGCAGAAGACCTTCg 3'
oar-miR-134-5p	yes|down	rna-XM_027976515.1	yes|down	CELF2	CUGBP Elav-like family member 2, transcript variant X2	8415	8438	162	-26.33	miRNA: 3' ggGAGACCAG---UUGGUCAGUGu 5' **||||**||***||||||||||| target: 5' aaCTCTTCTCAGAAACCAGTCACa 3'
oar-miR-493-3p	yes|down	rna-XM_015101618.2	yes|down	CLIP1	CAP-Gly domain containing linker protein 1, transcript variant X1	3808	3828	168	-24.84	miRNA: 3' ggacCGUGUGUCAUCUGGAAGu 5' ::**|:|*|:|||||||||||| target: 5' ttcaGTA-ATAGTAGACCTTCa 3'
oar-miR-134-5p	yes|down	rna-XM_012182363.3	yes|up	UBAP2L	ubiquitin associated protein 2 like, transcript variant X9	3095	3115	163	-22.53	miRNA: 3' ggGAGACCAGUUGGUCAGUGu 5' **|*|||||**::|||||||* target: 5' aaCACTGGTGTGTCAGTCACc 3'
oar-miR-3959-3p	yes|down	rna-XM_027973033.1	yes|up	NCOA2	nuclear receptor coactivator 2, transcript variant X5	511	532	161	-20.31	miRNA: 3' ugacaCCUAGUCAACUGUAUGu 5' ::|**||**|*||||||||||| target: 5' gttcaGGTGCTGTTGACATACa 3'
oar-miR-493-3p	yes|down	rna-XM_012183527.2	yes|down	SLA	Src like adaptor, transcript variant X1	1886	1906	164	-30.4	miRNA: 3' ggacCGUGUGUCAUCUGGAAGu 5' ||**||:|*|||*||||||||| target: 5' ccctGCGC-CAGAAGACCTTCa 3'
oar-miR-493-3p	yes|down	rna-XM_012184948.3	yes|down	LOC101106730	low affinity immunoglobulin gamma Fc region receptor II-like, transcript variant X1	1820	1840	160	-21.62	miRNA: 3' ggacCGUGUGUCAUCUGGAAGu 5' ::**|::||*||*||||||||| target: 5' ttcaGTGCAGAG-AGACCTTCa 3'
oar-miR-3959-3p	yes|down	rna-XM_027968499.1	yes|up	SNX13	sorting nexin 13, transcript variant X1	4008	4028	160	-22.5	miRNA: 3' ugACAC-CUAGUCAACUGUAUGu 5' |:||||*||||**|*|||||||: target: 5' atTGTGTGATC--TAGACATACg 3'
oar-miR-134-5p	yes|down	rna-XM_004009760.4	yes|down	NWD2	NACHT and WD repeat domain containing 2	3834	3856	164	-23.71	miRNA: 3' gggaGACCAGUU--GGUCAGUGu 5' |***|||||*||**||||||||* target: 5' caagCTGGTGAAATCCAGTCACc 3'
oar-miR-493-3p	yes|down	rna-XM_027973263.1	yes|down	TAF2	TATA-box binding protein associated factor 2, transcript variant X1	2780	2800	178	-30.49	miRNA: 3' ggACCGUGUGUCAUCUGGAAGu 5' ::||||*|*||||||||||||* target: 5' ttTGGC-CTCAGTAGACCTTCc 3'
oar-miR-134-5p	yes|down	rna-XM_012187316.3	yes|down	USP25	ubiquitin specific peptidase 25, transcript variant X1	8085	8105	169	-27.22	miRNA: 3' gggaGACCAGUUGGUCAGUGu 5' |***||||||**||||||||* target: 5' cagcCTGGTCTTCCAGTCACc 3'
oar-miR-134-5p	yes|down	rna-XM_012175736.3	yes|down	PACSIN2	protein kinase C and casein kinase substrate in neurons 2, transcript variant X1	1726	1747	162	-25.3	miRNA: 3' gggagaCCAGUUG-GUCAGUGu 5' ||****|||||:|*|||||||* target: 5' ccgaacGGTCAGCGCAGTCACt 3'
oar-miR-493-3p	yes|down	rna-XM_015100990.2	yes|down	PLEKHA7	pleckstrin homology domain containing A7, transcript variant X2	1217	1237	165	-25.44	miRNA: 3' ggaCCGUGUGUCAUCUGGAAGu 5' *|*||:||*|||*:|||||||* target: 5' gcgGGTAC-CAGCGGACCTTCc 3'
oar-miR-134-5p	yes|down	rna-XM_027972152.1	yes|down	EVI5	ecotropic viral integration site 5, transcript variant X3	316	337	160	-24.12	miRNA: 3' ggGAGACCAGUUG--GUCAGUGu 5' *|||||*|*||||**|||||||* target: 5' gcCTCTAG-CAACCTCAGTCACc 3'
oar-miR-21	yes|down	rna-XM_004022164.4	yes|down	NLGN3	neuroligin 3, transcript variant X1	3963	3987	163	-20.07	miRNA: 3' caGUUGUA-GUCA-GACUAUUCGAu 5' *|||||||*|*||*|**|||||||: target: 5' ctCAACATCCTGTGCCTATAAGCTg 3'
oar-miR-134-5p	yes|down	rna-XM_027970968.1	yes|down	LIMCH1	LIM and calponin homology domains 1, transcript variant X1	2213	2233	160	-23.57	miRNA: 3' gggagaccaGUUGGUCAGUGu 5' *|||*****|||||||||||* target: 5' gcctgaaacCAACCAGTCACc 3'
oar-miR-3959-3p	yes|down	rna-XM_027956573.1	yes|up	LOC101109915	2'-5'-oligoadenylate synthase 2, transcript variant X1	1359	1381	162	-20.24	miRNA: 3' ugacaccUAG-UCAACUGUAUGu 5' :*|****:||*|||||||||||: target: 5' ggtcataGTCAAGTTGACATACg 3'
oar-miR-493-3p	yes|down	rna-XM_027974899.1	yes|down	PIK3R5	phosphoinositide-3-kinase regulatory subunit 5, transcript variant X1	3480	3501	169	-26.07	miRNA: 3' ggACCGU-GUGUCAUCUGGAAGu 5' |*|||||*|*||||*|||||||* target: 5' cgTGGCAGCTCAGT-GACCTTCt 3'
oar-miR-493-3p	yes|down	rna-XM_027976124.1	yes|up	NPHS2	NPHS2 stomatin family member, podocin	520	541	165	-24.36	miRNA: 3' ggaccGUGUGUCAUCUGGAAGu 5' |||**||||*:||*|||||||: target: 5' cctacCACAAGGTTGACCTTCg 3'
oar-miR-134-5p	yes|down	rna-XM_027977300.1	yes|down	PREX1	phosphatidylinositol-3,4,5-trisphosphate dependent Rac exchange factor 1	850	873	161	-29.35	miRNA: 3' ggGAGACC-AGUUG--GUCAGUGu 5' **||||||**||:|**|||||||| target: 5' ggCTCTGGAGCAGCTGCAGTCACa 3'
oar-miR-493-3p	yes|down	rna-XM_004008777.4	yes|down	PWWP3A	PWWP domain containing 3A, DNA repair factor, transcript variant X1	115	139	164	-28.36	miRNA: 3' ggaCCGUGU-GU-CA-UCUGGAAGu 5' |:*||||||*|:*||*||||||||| target: 5' ctgGGCACATCGCGTCAGACCTTCa 3'
oar-miR-134-5p	yes|down	rna-XM_015096058.2	yes|up	REEP2	receptor accessory protein 2, transcript variant X1	1241	1261	164	-26.51	miRNA: 3' gggagACCAGUUGGUCAGUGu 5' |****|||*|::||||||||| target: 5' cagggTGGGCGGCCAGTCACa 3'
oar-miR-134-5p	yes|down	rna-XM_027972437.1	yes|down	RRAGD	Ras related GTP binding D, transcript variant X1	4070	4089	163	-23.81	miRNA: 3' gggaGACCAGUUGGUCAGUGu 5' ****|||||::|*|||||||| target: 5' aaaaCTGGTTGA-CAGTCACa 3'
oar-miR-134-5p	yes|down	rna-XM_027978750.1	yes|down	MYADM	myeloid associated differentiation marker, transcript variant X1	2450	2472	166	-33.46	miRNA: 3' ggGAGAC--CAGUUGGUCAGUGu 5' *||*|||**||||::|||||||: target: 5' gcCCCTGCTGTCAGTCAGTCACg 3'
oar-miR-493-3p	yes|down	rna-XM_027968746.1	yes|up	HECW1	HECT, C2 and WW domain containing E3 ubiquitin protein ligase 1	7947	7968	161	-20.17	miRNA: 3' ggaccGUGUGUCAUCUGGAAGu 5' |****||||*:*|:|||||||* target: 5' cagccCACAAGCTGGACCTTCc 3'
oar-miR-493-3p	yes|down	rna-XM_027966845.1	yes|down	NRXN1	neurexin 1, transcript variant X1	2331	2352	168	-24.25	miRNA: 3' ggaccgUGUGUCAUCUGGAAGu 5' *:****:|||||*||||||||* target: 5' gtcccaGCACAGCAGACCTTCc 3'
oar-miR-493-3p	yes|down	rna-XM_027978302.1	yes|down	NUMBL	NUMB like endocytic adaptor protein, transcript variant X1	1934	1955	163	-25.63	miRNA: 3' ggaCCGUGUGUCAUCUGGAAGu 5' ***|*|*::|||*||||||||: target: 5' ggcGACCTGCAGAAGACCTTCg 3'
oar-miR-493-3p	yes|down	rna-XM_027966862.1	yes|down	NRXN1	neurexin 1, transcript variant X1	2295	2316	168	-24.25	miRNA: 3' ggaccgUGUGUCAUCUGGAAGu 5' *:****:|||||*||||||||* target: 5' gtcccaGCACAGCAGACCTTCc 3'
oar-miR-21	yes|down	rna-XM_027966230.1	yes|up	TSC1	TSC complex subunit 1, transcript variant X2	4377	4400	162	-21.06	miRNA: 3' caguuguaGUC-AGACUAUUCGAu 5' **:**::*|:|*|||||||||||* target: 5' tcttttggCGGTTCTGATAAGCTt 3'
oar-miR-493-3p	yes|down	rna-XM_027969157.1	yes|up	PTCH2	patched 2, transcript variant X1	2145	2166	163	-23.09	miRNA: 3' ggaCCGUGUGUCAUCUGGAAGu 5' ***||:*||||**:|||||||* target: 5' gagGGTCCACACGGGACCTTCt 3'
oar-miR-493-3p	yes|down	rna-XM_027972517.1	yes|down	PLAGL1	PLAG1 like zinc finger 1, transcript variant X1	1047	1068	162	-25.12	miRNA: 3' ggacCGUGUGUCAUCUGGAAGu 5' *|**|||*:|*|*||||||||* target: 5' gcctGCAGGCTGGAGACCTTCt 3'
oar-miR-3959-3p	yes|down	rna-XM_012190071.2	yes|up	ATXN1L	ataxin 1 like, transcript variant X1	1558	1583	164	-23.58	miRNA: 3' ugaCACC-UAG-UCAA--CUGUAUGu 5' *:*||||*|||*||||**|||||||| target: 5' ctgGTGGCATCAAGTTTGGACATACa 3'
oar-miR-493-3p	yes|down	rna-XM_012175446.3	yes|up	LOC101122940	alpha-2-macroglobulin, transcript variant X1	828	852	162	-22.97	miRNA: 3' ggACCG--UGU-GUCAUCUGGAAGu 5' **||||***||*||||*|||||||* target: 5' aaTGGCCTCCAGCAGTTGACCTTCc 3'
oar-miR-134-5p	yes|down	rna-XM_004008962.3	yes|up	ARHGEF37	Rho guanine nucleotide exchange factor 37	1493	1515	161	-21.15	miRNA: 3' ggGAGA-CCAGU-UGGUCAGUGu 5' :*|*||*||*||*|||||||||* target: 5' tgCACTAGGCCAGACCAGTCACc 3'
oar-miR-493-3p	yes|down	rna-XM_027958030.1	yes|down	LOC780455	caspase-14, transcript variant X1	576	597	160	-25.43	miRNA: 3' ggACCGUGUGUCAUCUGGAAGu 5' **|||||*:|:|*||:|||||* target: 5' agTGGCAAGCGGAAGGCCTTCc 3'
oar-miR-3959-3p	yes|down	rna-XM_012097711.2	yes|up	MPHOSPH9	M-phase phosphoprotein 9, transcript variant X1	6324	6345	170	-25.79	miRNA: 3' ugacACCUAGUCAACUGUAUGu 5' :|**|||:*::||||||||||: target: 5' gcctTGGGCTGGTTGACATACg 3'
oar-miR-493-3p	yes|down	rna-XM_027968047.1	yes|down	CACNA1C	calcium voltage-gated channel subunit alpha1 C, transcript variant X4	4397	4419	162	-28.73	miRNA: 3' ggaCCGUG-UGUCAUCUGGAAGu 5' ||*|*|||*:|*||:|||||||| target: 5' ccgGACACTGCTGTGGACCTTCa 3'
oar-miR-493-3p	yes|down	rna-XM_027968048.1	yes|down	CACNA1C	calcium voltage-gated channel subunit alpha1 C, transcript variant X4	4397	4419	162	-28.73	miRNA: 3' ggaCCGUG-UGUCAUCUGGAAGu 5' ||*|*|||*:|*||:|||||||| target: 5' ccgGACACTGCTGTGGACCTTCa 3'
oar-miR-493-3p	yes|down	rna-XM_027968813.1	yes|down	PTPRF	protein tyrosine phosphatase, receptor type F, transcript variant X2	1791	1811	164	-23.7	miRNA: 3' ggacCGUGUGUCAUCUGGAAGu 5' ****|||||*:||*|||||||: target: 5' agcaGCACAAGGT-GACCTTCg 3'
oar-miR-134-5p	yes|down	rna-XM_015102811.2	yes|up	GPLD1	glycosylphosphatidylinositol specific phospholipase D1	1751	1769	160	-28.87	miRNA: 3' ggGAGACCAGUUGGUCAGUGu 5' :*||||||*:**||||||||| target: 5' taCTCTGGCT--CCAGTCACa 3'
oar-miR-493-3p	yes|down	rna-XM_027969584.1	yes|up	LOC114114823	zinc finger protein 266-like, transcript variant X2	36	56	160	-25.73	miRNA: 3' ggacCGUGUGUCAUCUGGAAGu 5' ||**|*||*||||*|||||||: target: 5' cccaGGACTCAGT-GACCTTCg 3'
oar-miR-493-3p	yes|down	rna-XM_027972754.1	yes|up	LOC114108708	glutathione S-transferase Mu 1-like	771	793	163	-26.74	miRNA: 3' ggACC-GUGUGUCAUCUGGAAGu 5' |:|||**||**|||:|||||||* target: 5' ctTGGAGACCAAGTGGACCTTCc 3'
oar-miR-493-3p	yes|down	rna-NM_001009274.1	yes|down	RCAN1	regulator of calcineurin 1, transcript variant X1	112	134	167	-28.87	miRNA: 3' ggACCGUGUGUCA-UCUGGAAGu 5' :*|||||*|||||*|||:||||| target: 5' tgTGGCAAACAGTGAGATCTTCa 3'
oar-miR-493-3p	yes|down	rna-XM_027971705.1	yes|down	SPTBN5	spectrin beta, non-erythrocytic 5	185	207	162	-23.43	miRNA: 3' ggaCCGUGU-GUCAUCUGGAAGu 5' *|*||::||**||*||||||||| target: 5' gcaGGTGCAGGAGAAGACCTTCa 3'
oar-miR-493-3p	yes|down	rna-XM_027978301.1	yes|down	NUMBL	NUMB like endocytic adaptor protein, transcript variant X1	1937	1958	163	-25.63	miRNA: 3' ggaCCGUGUGUCAUCUGGAAGu 5' ***|*|*::|||*||||||||: target: 5' ggcGACCTGCAGAAGACCTTCg 3'
oar-miR-493-3p	yes|down	rna-XM_027971707.1	yes|down	SH3GLB1	SH3 domain containing GRB2 like, endophilin B1, transcript variant X3	1028	1049	165	-24.4	miRNA: 3' ggaccGUGUGUCAUCUGGAAGu 5' *|***:|||::*|||||||||| target: 5' accaaTACATGTTAGACCTTCa 3'
oar-miR-493-3p	yes|down	rna-XM_004008030.4	yes|down	GPR37	G protein-coupled receptor 37	2231	2252	170	-23.99	miRNA: 3' ggacCGUGUGUCAUCUGGAAGu 5' ||**|||*|||*|:|||||||* target: 5' cccaGCAGACAATGGACCTTCt 3'
oar-miR-493-3p	yes|down	rna-XM_027969147.1	yes|up	PTCH2	patched 2, transcript variant X1	2145	2166	163	-23.09	miRNA: 3' ggaCCGUGUGUCAUCUGGAAGu 5' ***||:*||||**:|||||||* target: 5' gagGGTCCACACGGGACCTTCt 3'
oar-miR-134-5p	yes|down	rna-XM_004006842.4	yes|down	EMP1	epithelial membrane protein 1	2054	2074	173	-27.48	miRNA: 3' gggaGACCAGUUGGUCAGUGu 5' **:*|||||:||*|||||||* target: 5' aatcCTGGTTAAGCAGTCACt 3'
oar-miR-493-3p	yes|down	rna-XM_027956636.1	yes|up	TRPV4	transient receptor potential cation channel subfamily V member 4	2032	2055	162	-26.26	miRNA: 3' ggACCGUG-UGUC-AUCUGGAAGu 5' |*||*|:|*||||**||||||||| target: 5' cgTGCCGCGACAGCGAGACCTTCa 3'
oar-miR-134-5p	yes|down	rna-XM_027968125.1	yes|up	SYNGR1	synaptogyrin 1, transcript variant X1	3626	3646	163	-24.86	miRNA: 3' ggGAGACCAGUUGGUCAGUGu 5' *||||||*|::**|||||||| target: 5' gcCTCTGATTGTGCAGTCACa 3'
oar-miR-493-3p	yes|down	rna-XM_027966825.1	yes|down	SPTBN1	spectrin beta, non-erythrocytic 1, transcript variant X1	535	556	161	-26.22	miRNA: 3' ggAC-CGUGUGUCAUCUGGAAGu 5' *|||*|||*|*||*||||||||| target: 5' gcTGTGCA-AAAGAAGACCTTCa 3'
oar-miR-493-3p	yes|down	rna-XM_015100434.2	yes|down	NOD2	nucleotide binding oligomerization domain containing 2, transcript variant X1	960	981	161	-24.82	miRNA: 3' ggACCGUGUGUC-AUCUGGAAGu 5' **|||*:||::|*|:|||||||: target: 5' ggTGG-GCATGGCTGGACCTTCg 3'
oar-miR-493-3p	yes|down	rna-XM_027963301.1	yes|up	DHRSX	dehydrogenase/reductase X-linked	1255	1276	164	-21.59	miRNA: 3' ggaccgUGUGUCAUCUGGAAGu 5' *:*|**||*|||*||||||||: target: 5' gtcgagACCCAGGAGACCTTCg 3'
oar-miR-134-5p	yes|down	rna-XM_027971533.1	yes|down	KIF23	kinesin family member 23, transcript variant X1	1231	1251	161	-21.16	miRNA: 3' gggagaccAGUUGGUCAGUGu 5' :**|****|:||||||||||* target: 5' tggtaacaTTAACCAGTCACt 3'
oar-miR-493-3p	yes|down	rna-XM_027956387.1	yes|up	MMP17	matrix metallopeptidase 17	1484	1504	166	-27.71	miRNA: 3' ggACCGUGUGUCAUCUGGAAGu 5' *||||:*::|||*||||||||* target: 5' gcTGGTCTGCAG-AGACCTTCc 3'
oar-miR-493-3p	yes|down	rna-XM_027969171.1	yes|down	MEF2C	myocyte enhancer factor 2C, transcript variant X12	1834	1854	162	-23.75	miRNA: 3' ggACCGUGUGUCAUCUGGAAGu 5' *:|||*||*||**||||||||: target: 5' atTGG-ACTCACCAGACCTTCg 3'
oar-miR-493-3p	yes|down	rna-XM_027962477.1	yes|down	IRF2	interferon regulatory factor 2, transcript variant X1	1977	2001	168	-24.6	miRNA: 3' ggacCGUG--UGUC-AUCUGGAAGu 5' ****||||**||||*|||||||||* target: 5' aaaaGCACTTACAGATAGACCTTCt 3'
oar-miR-21	yes|down	rna-XM_012176323.3	yes|down	LOC101114349	EF-hand calcium-binding domain-containing protein 1-like, transcript variant X1	486	509	164	-21.64	miRNA: 3' caGUUGU-AGUCAGACUAUUCGAu 5' **||*||*||||||*||||||:|: target: 5' tcCACCAGTCAGTCAGATAAGTTg 3'
oar-miR-493-3p	yes|down	rna-XM_012186467.3	yes|up	RNF213	ring finger protein 213, transcript variant X1	14255	14276	165	-22.58	miRNA: 3' ggACCG-UGUGUCAUCUGGAAGu 5' :*|||:*||*||||*|||||||* target: 5' taTGGTGACCCAGT-GACCTTCc 3'
oar-miR-493-3p	yes|down	rna-XM_027958483.1	yes|down	BEND6	BEN domain containing 6	1077	1098	163	-22.23	miRNA: 3' ggaCCGUGUGUCAUCUGGAAGu 5' |**|*:|:**|||||||||||* target: 5' cagGATATTAAGTAGACCTTCt 3'
oar-miR-3959-3p	yes|down	rna-XM_004007790.4	yes|down	GPNMB	glycoprotein nmb	1498	1518	161	-22.43	miRNA: 3' ugaCACCUAGUCAACUGUAUGu 5' *|*||||:||*|**|||||||* target: 5' tcaGTGGGTCTG-GGACATACt 3'
oar-miR-493-3p	yes|down	rna-XM_027968050.1	yes|up	CACNA1C	calcium voltage-gated channel subunit alpha1 C, transcript variant X4	4481	4503	162	-28.73	miRNA: 3' ggaCCGUG-UGUCAUCUGGAAGu 5' ||*|*|||*:|*||:|||||||| target: 5' ccgGACACTGCTGTGGACCTTCa 3'
oar-miR-134-5p	yes|down	rna-XM_027965659.1	yes|up	RCC2	regulator of chromosome condensation 2, transcript variant X2	3376	3396	163	-27.77	miRNA: 3' ggGAGACCAGUUGGUCAGUGu 5' ||||||**||**||||||||* target: 5' ccCTCTTCTCTCCCAGTCACt 3'
oar-miR-134-5p	yes|down	rna-XM_012187360.3	yes|down	USP25	ubiquitin specific peptidase 25, transcript variant X1	7554	7574	169	-27.22	miRNA: 3' gggaGACCAGUUGGUCAGUGu 5' |***||||||**||||||||* target: 5' cagcCTGGTCTTCCAGTCACc 3'
oar-miR-493-3p	yes|down	rna-XM_012175443.3	yes|up	LOC101122940	alpha-2-macroglobulin, transcript variant X1	609	633	162	-22.97	miRNA: 3' ggACCG--UGU-GUCAUCUGGAAGu 5' **||||***||*||||*|||||||* target: 5' aaTGGCCTCCAGCAGTTGACCTTCc 3'
oar-miR-493-3p	yes|down	rna-XM_004008962.3	yes|up	ARHGEF37	Rho guanine nucleotide exchange factor 37	563	584	164	-26.44	miRNA: 3' ggACCGUGUGUCAUCUGGAAGu 5' *|||*|:||*:*|:|||||||| target: 5' gcTGCCGCAAGCTGGACCTTCa 3'
oar-miR-493-3p	yes|down	rna-XM_012182010.3	yes|up	SLC27A3	solute carrier family 27 member 3, transcript variant X2	1878	1900	168	-34.7	miRNA: 3' ggACC-GU-GUGUCAUCUGGAAGu 5' |||||*||*|||||*||||||||| target: 5' ccTGGCCACCACAG-AGACCTTCa 3'
oar-miR-134-5p	yes|down	rna-XM_004006211.4	yes|down	NAV3	neuron navigator 3, transcript variant X1	5103	5122	163	-23.08	miRNA: 3' gggaGACCAGUUGGUCAGUGu 5' **:*|*||*|||||||||||* target: 5' gataCCGG-CAACCAGTCACc 3'
oar-miR-134-5p	yes|down	rna-XM_015096595.2	yes|down	SEC31A	SEC31 homolog A, COPII coat complex component, transcript variant X3	1447	1467	161	-26.44	miRNA: 3' gggaGACCAGUUGGUCAGUGu 5' *|**|*||||:*:|||||||| target: 5' gcagCAGGTCGTTCAGTCACa 3'
oar-miR-134-5p	yes|down	rna-XM_012097711.2	yes|up	MPHOSPH9	M-phase phosphoprotein 9, transcript variant X1	5240	5260	163	-31.02	miRNA: 3' ggGAGACCAGUUGGUCAGUGu 5' *|||||||*:||:||||:||* target: 5' acCTCTGGCTAATCAGTTACt 3'
oar-miR-493-3p	yes|down	rna-XM_027965735.1	yes|down	RARG	retinoic acid receptor gamma	1346	1368	170	-23.79	miRNA: 3' ggaCCGUGU-GUCAUCUGGAAGu 5' |**|||*||*|||*||||||||* target: 5' caaGGCCCATCAGGAGACCTTCc 3'
oar-miR-493-3p	yes|down	rna-XM_012188404.3	yes|down	FAM107B	family with sequence similarity 107 member B, transcript variant X2	1342	1363	172	-28.87	miRNA: 3' ggaCCGU-GUGUCAUCUGGAAGu 5' :**||||*||||||*|||||||* target: 5' tgaGGCATCACAGT-GACCTTCt 3'
oar-miR-134-5p	yes|down	rna-XM_012188692.3	yes|up	MCM8	minichromosome maintenance 8 homologous recombination repair factor	3137	3157	162	-21.4	miRNA: 3' gggAGACCAGUUGGUCAGUGu 5' :|*||||**:||*|||||||| target: 5' tcaTCTGCGTAAACAGTCACa 3'
oar-miR-493-3p	yes|down	rna-NM_001104930.1	yes|up	RTP4	receptor transporter protein 4	1415	1437	168	-28.92	miRNA: 3' ggACCGUGUGU-CAU-CUGGAAGu 5' |*||||*||||*|||*|||||||: target: 5' caTGGC-CACATGTAGGACCTTCg 3'
oar-miR-21	yes|down	rna-XM_027966233.1	yes|up	TSC1	TSC complex subunit 1, transcript variant X2	4366	4389	162	-21.06	miRNA: 3' caguuguaGUC-AGACUAUUCGAu 5' **:**::*|:|*|||||||||||* target: 5' tcttttggCGGTTCTGATAAGCTt 3'
oar-miR-493-3p	yes|down	rna-XM_027957195.1	yes|down	SEMA7A	semaphorin 7A (John Milton Hagen blood group)	1157	1177	163	-21.39	miRNA: 3' ggaccGUGUGUCAUCUGGAAGu 5' |****|*|||||*||||||||* target: 5' cgataCCCACAG-AGACCTTCc 3'
oar-miR-493-3p	yes|down	rna-XM_027973515.1	yes|down	NAA16	N(alpha)-acetyltransferase 16, NatA auxiliary subunit, transcript variant X1	1655	1675	161	-21.6	miRNA: 3' ggaCCGUGUGUCAUCUGGAAGu 5' :|*|||*:||*||*|||||||* target: 5' tcgGGCCTAC-GTTGACCTTCt 3'
oar-miR-493-3p	yes|down	rna-XM_012136972.2	yes|down	NR4A2	nuclear receptor subfamily 4 group A member 2, transcript variant X2	976	998	163	-26.62	miRNA: 3' ggACCGUGUG-UCAUCUGGAAGu 5' |*|||::*||*:|*||||||||: target: 5' cgTGGTGGACGGGCAGACCTTCg 3'
oar-miR-134-5p	yes|down	rna-XM_012178221.2	yes|down	CEP120	centrosomal protein 120, transcript variant X1	885	904	161	-24.96	miRNA: 3' ggGAGACCAGUUGGUCAGUGu 5' :*||*|||**:|||||||||* target: 5' tgCTGTGG-AGACCAGTCACt 3'
oar-miR-493-3p	yes|down	rna-XM_027978329.1	yes|up	AKT2	AKT serine/threonine kinase 2, transcript variant X3	2907	2929	163	-23.71	miRNA: 3' ggACCGUGUGUC-AUCUGGAAGu 5' **|*|:*|||||**||||||||* target: 5' ggTAGTTCACAGAGAGACCTTCt 3'
oar-miR-134-5p	yes|down	rna-XM_004017766.4	yes|down	NMB	neuromedin B, transcript variant X1	190	210	163	-32.39	miRNA: 3' ggGAGACCAGUUGGUCAGUGu 5' *|||||||*|*|||:|||||* target: 5' acCTCTGGGCCACCGGTCACt 3'
oar-miR-493-3p	yes|down	rna-XM_027972516.1	yes|down	PLAGL1	PLAG1 like zinc finger 1, transcript variant X1	849	870	162	-25.12	miRNA: 3' ggacCGUGUGUCAUCUGGAAGu 5' *|**|||*:|*|*||||||||* target: 5' gcctGCAGGCTGGAGACCTTCt 3'
oar-miR-493-3p	yes|down	rna-XM_027960005.1	yes|down	CEP70	centrosomal protein 70, transcript variant X1	1658	1678	162	-24.06	miRNA: 3' ggACCGUGUGUCAUCUGGAAGu 5' *:|*|*||*|||*||||||||| target: 5' atTAGGAC-CAGAAGACCTTCa 3'
oar-miR-493-3p	yes|down	rna-XM_012102202.2	yes|up	TFDP2	transcription factor Dp-2, transcript variant X1	2978	2999	163	-21.82	miRNA: 3' ggaCCGUGUGUCAUCUGGAAGu 5' ***|||*:*|||*:|||||||* target: 5' aggGGCCTCCAGGGGACCTTCc 3'
oar-miR-493-3p	yes|down	rna-XM_012102077.3	yes|up	LGALS12	galectin 12, transcript variant X1	1581	1602	162	-21.88	miRNA: 3' ggacCGUGUGUCAUCUGGAAGu 5' *:**||*|*|*||:|||||||* target: 5' gtctGCTCCCTGTGGACCTTCt 3'
oar-miR-493-3p	yes|down	rna-XM_012105527.3	yes|up	WDFY4	WDFY family member 4, transcript variant X1	7169	7190	166	-24.76	miRNA: 3' ggacCGUGUGUCAUCUGGAAGu 5' ****||||*|||**|||||||* target: 5' gactGCACCCAGCTGACCTTCt 3'
oar-miR-3959-3p	yes|down	rna-XM_015100434.2	yes|down	NOD2	nucleotide binding oligomerization domain containing 2, transcript variant X1	3919	3940	165	-22.55	miRNA: 3' ugacaCCUAGUCAACUGUAUGu 5' :****||:*|||*||||||||| target: 5' gaaagGGGACAGGTGACATACa 3'
oar-miR-134-5p	yes|down	rna-XM_027963093.1	yes|down	TMEM164	transmembrane protein 164, transcript variant X3	1240	1260	162	-22.11	miRNA: 3' gggagacCAGUUGGUCAGUGu 5' *|*****|*|||||||||||* target: 5' gcaagcaGCCAACCAGTCACt 3'
oar-miR-493-3p	yes|down	rna-XM_027967306.1	yes|down	SLC4A8	solute carrier family 4 member 8	939	960	160	-23.47	miRNA: 3' ggaccgUGUGUCAUCUGGAAGu 5' *:|***:||*:||:|||||||| target: 5' atttaaGCAAGGTGGACCTTCa 3'
oar-miR-3959-3p	yes|down	rna-XM_027964895.1	yes|up	LOC101123531	sodium channel protein type 1 subunit alpha, transcript variant X1	2171	2192	175	-27.26	miRNA: 3' ugaCACCUAGUCAACUGUAUGu 5' :**|*|*|||:||||||||||: target: 5' gaaGGGAATCGGTTGACATACg 3'
oar-miR-134-5p	yes|down	rna-XM_027965044.1	yes|down	RALB	RAS like proto-oncogene B, transcript variant X5	1462	1482	161	-24.49	miRNA: 3' gggagaccAGUUGGUCAGUGu 5' *::*****|||:||||||||| target: 5' gttgagtaTCAGCCAGTCACa 3'
oar-miR-493-3p	yes|down	rna-XM_027971911.1	yes|down	SIX4	SIX homeobox 4	5510	5528	160	-23.55	miRNA: 3' ggACCGUGUGUCAUCUGGAAGu 5' **|*||||||***||||||||| target: 5' aaTTGCACAC---AGACCTTCa 3'
oar-miR-134-5p	yes|down	rna-XM_027959886.1	yes|up	CPSF7	cleavage and polyadenylation specific factor 7, transcript variant X3	2998	3018	161	-23.59	miRNA: 3' gggagaccAGUUGGUCAGUGu 5' |*|*****||||:|||||||* target: 5' cacagcccTCAATCAGTCACt 3'
oar-miR-134-5p	yes|down	rna-XM_015095054.2	yes|down	PACSIN2	protein kinase C and casein kinase substrate in neurons 2, transcript variant X1	1227	1248	162	-25.3	miRNA: 3' gggagaCCAGUUG-GUCAGUGu 5' ||****|||||:|*|||||||* target: 5' ccgaacGGTCAGCGCAGTCACt 3'
oar-miR-493-3p	yes|down	rna-XM_027977826.1	yes|down	NOD2	nucleotide binding oligomerization domain containing 2, transcript variant X1	3622	3643	161	-24.82	miRNA: 3' ggACCGUGUGUC-AUCUGGAAGu 5' **|||*:||::|*|:|||||||: target: 5' ggTGG-GCATGGCTGGACCTTCg 3'
oar-miR-493-3p	yes|down	rna-XM_027966861.1	yes|down	NRXN1	neurexin 1, transcript variant X1	2295	2316	168	-24.25	miRNA: 3' ggaccgUGUGUCAUCUGGAAGu 5' *:****:|||||*||||||||* target: 5' gtcccaGCACAGCAGACCTTCc 3'
oar-miR-493-3p	yes|down	rna-XM_015103155.2	yes|up	LGALS12	galectin 12, transcript variant X1	3000	3021	162	-21.88	miRNA: 3' ggacCGUGUGUCAUCUGGAAGu 5' *:**||*|*|*||:|||||||* target: 5' gtctGCTCCCTGTGGACCTTCt 3'
NC_040278.1_37604	yes|down	rna-XM_004008982.4	yes|down	SMIM3	small integral membrane protein 3	189	210	163	-26.98	miRNA: 3' gaCGUCAUGACAAGGGCGACGAu 5' |*|*:||*|**|||||||||||: target: 5' caGGGGT-CGCTTCCCGCTGCTg 3'
NC_040278.1_37604	yes|down	rna-XM_015097499.2	yes|down	TIAM2	T cell lymphoma invasion and metastasis 2, transcript variant X1	3977	4002	162	-27.57	miRNA: 3' gacgUCAUGA---CAAGGGCGACGAu 5' ****:||:||***||*|||||||||: target: 5' agagGGTGCTCAAGTACCCGCTGCTg 3'
NC_040261.1_18691	yes|down	rna-XM_004002804.4	yes|down	APP	amyloid beta precursor protein, transcript variant X1	3352	3374	177	-24.85	miRNA: 3' ggUUUUCCAAGCAAGUCCAAGAa 5' **||:||||***||||||||||| target: 5' aaAAGAGGTAGATTCAGGTTCTt 3'
NC_040252.1_2246	yes|down	rna-XM_012101016.3	yes|up	MME	membrane metalloendopeptidase, transcript variant X2	2554	2577	160	-21.4	miRNA: 3' cgGUUUUUCAAGUAC-GCCCAAAa 5' *|||:|||****|||*|||||||* target: 5' tcCAGAAAAGAAATGCCGGGTTTg 3'
NC_040262.1_21346	yes|down	rna-XM_012098776.3	yes|down	HECTD1	HECT domain E3 ubiquitin protein ligase 1, transcript variant X1	7781	7803	172	-29.13	miRNA: 3' ugguuuuUCAAGUACGCCCAAAa 5' *:|****:||||:|||||||||| target: 5' ttccttcGGTTCGTGCGGGTTTt 3'
NC_040253.1_5757	yes|down	rna-XM_004009627.4	yes|up	ETNPPL	ethanolamine-phosphate phospho-lyase	2739	2762	163	-23.45	miRNA: 3' uguCGAUACGGUCGU-AGAACGGa 5' *|*|*||**||||:|*|||||||| target: 5' cctGGTAGTCCAGTACTCTTGCCt 3'
NC_040278.1_38402	yes|down	rna-XM_012140257.3	yes|down	RALB	RAS like proto-oncogene B, transcript variant X5	1468	1489	167	-22.62	miRNA: 3' ggUUUUCCAAGCAAGUCCAAGAa 5' **:|*|||||:|*|*|||||||| target: 5' agGATAGGTTTGGT-AGGTTCTt 3'
NC_040253.1_5757	yes|down	rna-XM_015104712.2	yes|down	LOC101106237	fibronectin type III domain containing protein 3C1-like	2664	2687	164	-22.02	miRNA: 3' ugUCGAUA-CGGUCGUAGAACGGa 5' **|*||*|**||*||||||||||* target: 5' taATCTTTCTCCTGCATCTTGCCg 3'
NC_040253.1_5757	yes|down	rna-XM_027978977.1	yes|down	SLC39A13	solute carrier family 39 member 13, transcript variant X1	1723	1747	160	-25.78	miRNA: 3' ugUCGAUACGGUCGU--AGAACGGa 5' *::||*:**||||||**|||||||* target: 5' ctGGCAGCACCAGCAGCTCTTGCCa 3'
NC_040265.1_25116	yes|down	rna-XM_012190071.2	yes|up	ATXN1L	ataxin 1 like, transcript variant X1	4235	4258	166	-20.21	miRNA: 3' uugAUAUGUUGGA--GGAUGGAGu 5' ::*||*|:||:||**||||||||* target: 5' ggaTAAATAATCTTACCTACCTCc 3'
NC_040253.1_6410	yes|down	rna-XM_015092582.2	yes|up	MME	membrane metalloendopeptidase, transcript variant X2	2395	2418	160	-21.4	miRNA: 3' cgGUUUUUCAAGUAC-GCCCAAAa 5' *|||:|||****|||*|||||||* target: 5' tcCAGAAAAGAAATGCCGGGTTTg 3'
NC_040265.1_25116	yes|down	rna-XM_004018730.4	yes|up	BMP5	bone morphogenetic protein 5	2840	2862	161	-28.63	miRNA: 3' uugaUAUGUUGG-AGGAUGGAGu 5' *|:*:|||||||*||:||||||| target: 5' cataGTACAACCTTCTTACCTCa 3'
NC_040278.1_37604	yes|down	rna-XM_004017447.3	yes|down	WSCD2	WSC domain containing 2, transcript variant X1	12	34	164	-25.24	miRNA: 3' gacGUCAUGACAAGGGCGACGAu 5' ***||**:||||**||||||||: target: 5' ggcCACCGCTGTCGCCGCTGCTg 3'
NC_040265.1_25116	yes|down	rna-XM_027967302.1	yes|down	FIGNL2	fidgetin like 2, transcript variant X1	4355	4376	163	-21.74	miRNA: 3' uugAUAUGUUGGAGGAUGGAGu 5' *|*|*|||*|*|*||||||||| target: 5' cagTCTACTAGCACCTACCTCa 3'
NC_040272.1_32155	yes|down	rna-XM_015092585.2	yes|up	MME	membrane metalloendopeptidase, transcript variant X2	2330	2353	160	-21.4	miRNA: 3' cgGUUUUUCAAGUAC-GCCCAAAa 5' *|||:|||****|||*|||||||* target: 5' tcCAGAAAAGAAATGCCGGGTTTg 3'
NC_040253.1_5757	yes|down	rna-XM_027974161.1	yes|up	SEPT9	septin 9, transcript variant X1	2339	2361	163	-21.01	miRNA: 3' ugucGAUACGGUCGUAGAACGGa 5' :***|*|*||::||*|||||||* target: 5' ggccCCAGGCTGGCTTCTTGCCc 3'
NC_040265.1_25116	yes|down	rna-XM_027960057.1	yes|up	LOC114110151	proton-coupled amino acid transporter 4-like	8	29	162	-27.77	miRNA: 3' uugaUAUGUUGGAGGAUGGAGu 5' ||**:|||*|||||||||:||: target: 5' aaaaGTACTACCTCCTACTTCg 3'
NC_040253.1_5757	yes|down	rna-XM_027958030.1	yes|down	LOC780455	caspase-14, transcript variant X1	371	393	166	-25.23	miRNA: 3' ugUCGAUACGG-UCGUAGAACGGa 5' :*:|||:*|||*|||*|||||||* target: 5' ggGGCTG-GCCAAGCTTCTTGCCa 3'
NC_040268.1_27808	yes|down	rna-XM_027969685.1	yes|down	ATPAF1	ATP synthase mitochondrial F1 complex assembly factor 1, transcript variant X1	478	498	164	-21.27	miRNA: 3' ucagCGAAGUUAGUACGGGUUa 5' ****||*|||:||*|||||||* target: 5' ccggGC-TCAGTCCTGCCCAAc 3'
NC_040253.1_5757	yes|down	rna-XM_004002177.4	yes|down	GBP6	guanylate binding protein family member 6	2449	2472	160	-22.57	miRNA: 3' ugUCGAUACGGUCGU-AGAACGGa 5' **|*|*|**||||:|*|||||||| target: 5' caACCCACTCCAGTATTCTTGCCt 3'
NC_040265.1_25116	yes|down	rna-XM_027966059.1	yes|down	NDOR1	NADPH dependent diflavin oxidoreductase 1, transcript variant X1	1886	1907	172	-28.06	miRNA: 3' uuGAUAUGUUGGAGGAUGGAGu 5' **|*||:|:||:*||||||||: target: 5' ccCGATGCGACTGCCTACCTCg 3'
NC_040278.1_37515	yes|down	rna-XM_027965596.1	yes|down	LOC101108197	NBL1, DAN family BMP antagonist, transcript variant X2	1014	1033	170	-25.9	miRNA: 3' agUAAGGUUCUGCACGGUUa 5' *||||||||**:|||||||* target: 5' gcATTCCAAACTGTGCCAAg 3'
NC_040253.1_5757	yes|down	rna-XM_027965242.1	yes|down	SERPINE2	serpin family E member 2, transcript variant X2	1457	1478	161	-22.14	miRNA: 3' ugucGAUACGGUCGUAGAACGGa 5' ||**||*|*|:|*|||||||||| target: 5' actcCTTTCCTA-CATCTTGCCt 3'
NC_040278.1_37604	yes|down	rna-XM_004015267.4	yes|up	CYP2A6	cytochrome P450 2A6	970	993	164	-30.56	miRNA: 3' gaCGUCAUGAC-AAGGGCGACGAu 5' *|||:|||:*|*||||:||||||* target: 5' atGCGGTATGGCTTCCTGCTGCTc 3'
NC_040278.1_37604	yes|down	rna-XM_027961734.1	yes|down	EIF2AK1	eukaryotic translation initiation factor 2 alpha kinase 1, transcript variant X1	284	306	165	-28.15	miRNA: 3' gacgucAUGACAAGGGCGACGAu 5' ***::*|:|||*|::|||||||: target: 5' aactgtTGCTGGTTTCGCTGCTg 3'
NC_040272.1_32155	yes|down	rna-XM_027975507.1	yes|down	SPECC1	sperm antigen with calponin homology and coiled-coil domains 1	6024	6047	164	-23.37	miRNA: 3' cgguuuUUCAAGUA-CGCCCAAAa 5' |*|***|:*|||||*||||||||* target: 5' ggccccAGCTTCATGGCGGGTTTc 3'
NC_040253.1_5757	yes|down	rna-XM_027970799.1	yes|up	ANK2	ankyrin 2, transcript variant X1	262	282	160	-22.65	miRNA: 3' ugucGAUACGGUCGUAGAACGGa 5' |***||*||||**|:|||||||* target: 5' agctCTCTGCC--CGTCTTGCCa 3'
NC_040253.1_5757	yes|down	rna-XM_027962833.1	yes|down	GYG2	glycogenin 2, transcript variant X1	1044	1066	161	-21.4	miRNA: 3' ugucgauacgGUCGUAGAACGGa 5' *:**|*|***:|||||||||||* target: 5' tttaccaccgTAGCATCTTGCCc 3'
NC_040253.1_5757	yes|down	rna-XM_027964798.1	yes|up	OSBPL6	oxysterol binding protein like 6, transcript variant X3	5240	5263	161	-24.5	miRNA: 3' ugucgauacGGUCGU-AGAACGGa 5' **|*|****||||||*|||||||| target: 5' caatcccctCCAGCACTCTTGCCt 3'
NC_040265.1_25116	yes|down	rna-XM_015096153.2	yes|down	GPX3	glutathione peroxidase 3	536	557	160	-27.58	miRNA: 3' uugauauguuGGAGGAUGGAGu 5' :|*****::*|||||||||||: target: 5' gaactcctgtCCTCCTACCTCg 3'
NC_040278.1_37605	yes|down	rna-XM_027979608.1	yes|down	HIPK3	homeodomain interacting protein kinase 3, transcript variant X2	4571	4589	160	-22.47	miRNA: 3' agUCAAUAGUUAGACAGUGu 5' *:||||:*:*|||||||||| target: 5' atAGTTGAT-ATCTGTCACa 3'
NC_040265.1_25116	yes|down	rna-XM_027962494.1	yes|down	POMK	protein-O-mannose kinase, transcript variant X10	1607	1630	162	-21.17	miRNA: 3' uugAUAUGUUGGAG--GAUGGAGu 5' ***|:*|||*||||**|||||||* target: 5' tcaTGAACATCCTCCTCTACCTCt 3'
NC_040278.1_37604	yes|down	rna-XM_012101994.3	yes|up	TMEM258	transmembrane protein 258, transcript variant X1	293	315	165	-27.32	miRNA: 3' gaCGUCAUGACAAGGGCGACGAu 5' :||*|||*||*||||:||||||* target: 5' ttGGAGTCCTCTTCCTGCTGCTc 3'
NC_040253.1_5757	yes|down	rna-XM_027965735.1	yes|down	RARG	retinoic acid receptor gamma	2543	2566	164	-20.94	miRNA: 3' ugUCGAUAC-GGUCGUAGAACGGa 5' |*:|||:*|*|||*|*|||||||* target: 5' agGGCTGAGCCCACCCTCTTGCCc 3'
NC_040261.1_18691	yes|down	rna-XM_027971707.1	yes|down	SH3GLB1	SH3 domain containing GRB2 like, endophilin B1, transcript variant X3	3984	4004	165	-20.75	miRNA: 3' gguUUUCCAAGCAAGUCCAAGAa 5' ***||||||*:||**|||||||| target: 5' ggtAAAGGTCTGT--AGGTTCTt 3'
NC_040262.1_21346	yes|down	rna-XM_015092585.2	yes|up	MME	membrane metalloendopeptidase, transcript variant X2	2330	2353	160	-21.13	miRNA: 3' ugGUUUUUCAAGUAC-GCCCAAAa 5' *|||:|||****|||*|||||||* target: 5' tcCAGAAAAGAAATGCCGGGTTTg 3'
NC_040262.1_21346	yes|down	rna-XM_027957295.1	yes|down	MIA2	MIA SH3 domain ER export factor 2, transcript variant X1	879	901	174	-21.73	miRNA: 3' ugguuUUUCAAGUACGCCCAAAa 5' *****:|:||||||*|||||||* target: 5' cagctGAGGTTCATACGGGTTTg 3'
NC_040253.1_5757	yes|down	rna-XM_027960117.1	yes|up	ANKRD42	ankyrin repeat domain 42, transcript variant X4	5122	5144	169	-24.81	miRNA: 3' ugUCGAUACGGUCGUAGAACGGa 5' |*:|*|*||||**|||||||||* target: 5' aaGGGTTTGCCCACATCTTGCCc 3'
NC_040278.1_37604	yes|down	rna-XM_027968168.1	yes|up	LOC114114084	cytochrome P450 2D14-like, transcript variant X3	223	246	160	-27.39	miRNA: 3' gacgucAUGACAA-GGGCGACGAu 5' ***|**|:|*|||*|:|||||||: target: 5' agtcctTGCAGTTGCTCGCTGCTg 3'
NC_040253.1_5757	yes|down	rna-XM_004010422.4	yes|down	FMN1	formin 1	5978	6000	167	-23.86	miRNA: 3' ugucGAUACGGUCGUAGAACGGa 5' *|**:|:**||||:||||||||* target: 5' ccccTTGCCCCAGTATCTTGCCa 3'
NC_040278.1_37604	yes|down	rna-XM_027963039.1	yes|up	LOC101113131	nuclear receptor subfamily 0 group B member 1	864	888	167	-31.04	miRNA: 3' gaCGUC-AUGACAAG-GGCGACGAu 5' **||||*|:|||**|*||||||||* target: 5' gcGCAGCTGCTGGGCGCCGCTGCTc 3'
NC_040253.1_5757	yes|down	rna-XM_027971082.1	yes|up	BTC	betacellulin, transcript variant X1	1728	1751	176	-25.59	miRNA: 3' ugUCGAUACGGUCGU-AGAACGGa 5' **|*||||*|:||||*|||||||| target: 5' caACCTATTCTAGCACTCTTGCCt 3'
NC_040278.1_37604	yes|down	rna-XM_027974834.1	yes|down	NCOR1	nuclear receptor corepressor 1, transcript variant X1	7164	7187	160	-27.76	miRNA: 3' gaCGUCAU-GACAAGGGCGACGAu 5' **||:|*|*|*|**|||||||||: target: 5' gaGCGGGAGCCGGCCCCGCTGCTg 3'
NC_040253.1_5757	yes|down	rna-XM_027979559.1	yes|down	EMSY	EMSY transcriptional repressor, BRCA2 interacting, transcript variant X1	110	132	164	-21.27	miRNA: 3' ugucgauACGGUCGUAGAACGGa 5' **|****||:|:*|||||||||* target: 5' tgataccTGTCGCCATCTTGCCc 3'
NC_040253.1_5757	yes|down	rna-XM_004011737.4	yes|up	KCNB2	potassium voltage-gated channel subfamily B member 2	1260	1282	164	-25.16	miRNA: 3' ugucGAUACGGUC-GUAGAACGGa 5' *|:*||*|||::|*|||||||||* target: 5' tcgaCT-TGCTGGCCATCTTGCCc 3'
NC_040278.1_37507	yes|down	rna-XM_027969825.1	yes|up	PTPRS	protein tyrosine phosphatase, receptor type S, transcript variant X1	5724	5743	162	-24.27	miRNA: 3' aguaagGUUCUGCACGGUUa 5' *|:***||:|:||||||||* target: 5' ccggagCAGGGCGTGCCAAa 3'
NC_040278.1_37604	yes|down	rna-XM_027958491.1	yes|up	KCNK17	potassium two pore domain channel subfamily K member 17	729	751	165	-29.78	miRNA: 3' gacgucAUGACAAGGGCGACGAu 5' :**::*|:|||**|||||||||* target: 5' tcctgcTGCTGCCCCCGCTGCTc 3'
NC_040272.1_32155	yes|down	rna-XM_015094638.2	yes|up	PCBP2	poly(rC) binding protein 2, transcript variant X1	1723	1745	165	-24	miRNA: 3' cgGUUUUUCAAGUACGCCCAAAa 5' **||:*:|*||||||:||||||| target: 5' caCAGTGATTTCATGTGGGTTTt 3'
NC_040265.1_25116	yes|down	rna-XM_027964166.1	yes|up	LOC101106409	acyl-coenzyme A amino acid N-acyltransferase 2-like	740	761	160	-23.75	miRNA: 3' uugauaUGUUGGAGGAUGGAGu 5' ******|:::|||*|||||||| target: 5' ctggccATGGCCTGCTACCTCa 3'
NC_040253.1_5757	yes|down	rna-XM_027975955.1	yes|down	EDEM3	ER degradation enhancing alpha-mannosidase like protein 3, transcript variant X1	5218	5241	160	-22.57	miRNA: 3' ugUCGAUACGGUCGU-AGAACGGa 5' **|*|*|**||||:|*|||||||| target: 5' caACCCACTCCAGTATTCTTGCCt 3'
NC_040265.1_25116	yes|down	rna-XM_004010176.4	yes|down	NREP	neuronal regeneration related protein	1764	1788	163	-25.19	miRNA: 3' uuGAUAUGU---UGGAGGAUGGAGu 5' **||:|:||***:||*||||||||* target: 5' tcCTGTGCATTTGCCCCCTACCTCc 3'
NC_040253.1_5757	yes|down	rna-XM_027977826.1	yes|down	NOD2	nucleotide binding oligomerization domain containing 2, transcript variant X1	6150	6175	164	-21.31	miRNA: 3' ugUCGAUACGGUCGU---AGAACGGa 5' *||*||*|||||*||***|||||||* target: 5' tcAACTTTGCCATCAACTTCTTGCCa 3'
NC_040253.1_5757	yes|down	rna-XM_015101852.2	yes|down	ATP10A	ATPase phospholipid transporting 10A (putative), transcript variant X1	5080	5101	161	-24.42	miRNA: 3' ugucGAUACGGUCGUAGAACGGa 5' *:**|||||**||*:|||||||| target: 5' cttcCTATG-AAGGGTCTTGCCt 3'
NC_040253.1_5757	yes|down	rna-XM_027974889.1	yes|down	GAS7	growth arrest specific 7, transcript variant X1	5369	5392	160	-22.57	miRNA: 3' ugUCGAUACGGUCGU-AGAACGGa 5' *:|*|*|**||||:|*|||||||| target: 5' ctACCCACTCCAGTATTCTTGCCt 3'
NC_040253.1_5757	yes|down	rna-XM_027963303.1	yes|down	ACSL4	acyl-CoA synthetase long chain family member 4, transcript variant X1	4784	4806	166	-25.06	miRNA: 3' ugucgAUACGGUCGUAGAACGGa 5' |****|:||**||:||||||||| target: 5' aattaTGTGAAAGTATCTTGCCt 3'
NC_040278.1_37604	yes|down	rna-XM_027979283.1	yes|down	CCDC84	coiled-coil domain containing 84, transcript variant X1	179	201	161	-21.16	miRNA: 3' gaCGUCAUGACAAGGGCGACGAu 5' |*|||**:|*||*|*|||||||* target: 5' ccGCAAGGCCGTCCGCGCTGCTc 3'
NC_040253.1_5757	yes|down	rna-XM_004011075.4	yes|down	ZC2HC1C	zinc finger C2HC-type containing 1C, transcript variant X2	2722	2744	160	-22.57	miRNA: 3' ugucGAUACGGUCGU-AGAACGGa 5' ||**|*||*||||:|*|||||||| target: 5' acccCAAT-CCAGTATTCTTGCCt 3'
NC_040278.1_37604	yes|down	rna-XM_027977892.1	yes|up	MMP15	matrix metallopeptidase 15	3377	3399	172	-28.97	miRNA: 3' gacGUCAUGACAAGGGCGACGAu 5' ***|:|**||||*|||||||||* target: 5' agcCGGCTCTGTCCCCGCTGCTc 3'
NC_040253.1_5757	yes|down	rna-XM_015100434.2	yes|down	NOD2	nucleotide binding oligomerization domain containing 2, transcript variant X1	3488	3513	164	-21.31	miRNA: 3' ugUCGAUACGGUCGU---AGAACGGa 5' *||*||*|||||*||***|||||||* target: 5' tcAACTTTGCCATCAACTTCTTGCCa 3'
NC_040253.1_5757	yes|down	rna-XM_004013902.4	yes|up	PPP2R5A	protein phosphatase 2 regulatory subunit B'alpha, transcript variant X1	2534	2557	160	-24.46	miRNA: 3' ugUC-GAUACGGUCGUAGAACGGa 5' |*||*|||||::*|:||:|||||| target: 5' aaAGTCTATGTTTGTATTTTGCCt 3'
NC_040265.1_25116	yes|down	rna-XM_004002966.4	yes|up	LOC101111412	solute carrier family 15 member 2, transcript variant X2	3827	3848	164	-25.94	miRNA: 3' uuGAUAUGUUGGAGGAUGGAGu 5' *|||***||::||:|||||||* target: 5' taCTTCTCAGTCTTCTACCTCt 3'
NC_040268.1_27808	yes|down	rna-XM_004007333.4	yes|up	CREG2	cellular repressor of E1A stimulated genes 2	1210	1229	165	-23.14	miRNA: 3' ucAGCGAAGUUAGUACGGGUUa 5' *||:|||||**|::|||||||* target: 5' tgTTGCTTC--TTGTGCCCAAa 3'
NC_040253.1_5757	yes|down	rna-XM_015103345.2	yes|down	CCNJ	cyclin J, transcript variant X1	2481	2504	160	-22.57	miRNA: 3' ugUCGAUACGGUCGU-AGAACGGa 5' **|*|*|**||||:|*|||||||| target: 5' caACCCACTCCAGTACTCTTGCCt 3'
NC_040268.1_27808	yes|down	rna-XM_012186974.2	yes|up	PFKFB2	6-phosphofructo-2-kinase/fructose-2,6-biphosphatase 2, transcript variant X1	4970	4990	162	-32.65	miRNA: 3' ucAGCGAAGUUAGUACGGGUUa 5' ||||||*|||:||:||:||||* target: 5' agTCGC-TCAGTCGTGTCCAAc 3'
NC_040265.1_25116	yes|down	rna-XM_012186467.3	yes|up	RNF213	ring finger protein 213, transcript variant X1	9561	9581	162	-20.11	miRNA: 3' uuGAUAUGUUGGAGGAUGGAGu 5' |*|*||||*||*|*|||||||: target: 5' atCAATACTACGT-CTACCTCg 3'
NC_040253.1_5757	yes|down	rna-XM_012098771.2	yes|up	HEATR5A	HEAT repeat containing 5A, transcript variant X2	6584	6607	168	-23.55	miRNA: 3' ugUCGAUACGGUCGU-AGAACGGa 5' |*||||**|:|||*|*|||||||* target: 5' agAGCTCAGTCAGAATTCTTGCCa 3'
NC_040278.1_38402	yes|down	rna-XM_012140265.3	yes|down	RALB	RAS like proto-oncogene B, transcript variant X5	1270	1291	167	-22.62	miRNA: 3' ggUUUUCCAAGCAAGUCCAAGAa 5' **:|*|||||:|*|*|||||||| target: 5' agGATAGGTTTGGT-AGGTTCTt 3'
NC_040278.1_37604	yes|down	rna-XM_027974650.1	yes|down	NFE2L1	nuclear factor, erythroid 2 like 1, transcript variant X3	1793	1814	160	-23.05	miRNA: 3' gacGUCAUGACAAGG-GCGACGAu 5' ***|||**|*|||||*|||||||* target: 5' ggcCAG--CAGTTCCACGCTGCTc 3'
NC_040265.1_25116	yes|down	rna-XM_027980208.1	yes|up	SLC9A3	solute carrier family 9 member A3	881	904	163	-21.35	miRNA: 3' uuGAUAUGUUGG--AGGAUGGAGu 5' **||*|*|*|||**|||||||||| target: 5' tcCTCTCCTACCTGTCCTACCTCa 3'
NC_040272.1_32155	yes|down	rna-XM_027957295.1	yes|down	MIA2	MIA SH3 domain ER export factor 2, transcript variant X1	879	901	174	-23.15	miRNA: 3' cgguuUUUCAAGUACGCCCAAAa 5' *****:|:||||||*|||||||* target: 5' cagctGAGGTTCATACGGGTTTg 3'
NC_040278.1_37515	yes|down	rna-XM_004008211.4	yes|up	TWIST1	twist family bHLH transcription factor 1	1087	1110	164	-27.64	miRNA: 3' agUAAG-GUUCU---GCACGGUUa 5' *|||||*|||||***||||||||| target: 5' gcATTCTCAAGAGGTCGTGCCAAt 3'
NC_040268.1_27808	yes|down	rna-XM_027974767.1	yes|down	MED9	mediator complex subunit 9, transcript variant X2	3542	3563	168	-33.78	miRNA: 3' ucAGCGAAGUUAGUACGGGUUa 5' ||||*|||||:||:|||||:|* target: 5' agTCACTTCAGTCGTGCCCGAc 3'
NC_040278.1_37604	yes|down	rna-XM_027960903.1	yes|down	SIK1	salt inducible kinase 1	3149	3172	164	-27.93	miRNA: 3' gaCGU-CAUGACAAGGGCGACGAu 5' |||||**|*:|*||:||||||||| target: 5' ctGCACCTCTTATTTCCGCTGCTa 3'
NC_040253.1_5757	yes|down	rna-XM_027961195.1	yes|down	XYLT1	xylosyltransferase 1	7731	7753	161	-22.55	miRNA: 3' ugUCGAUACGGUCGUAGAACGGa 5' |*|||*:**:|*||:|||||||* target: 5' aaAGCAGGTTCTGCGTCTTGCCa 3'
NC_040265.1_25116	yes|down	rna-XM_027967919.1	yes|up	CLSTN3	calsyntenin 3	2546	2567	168	-23.16	miRNA: 3' uuGAUAUGUUGGAGGAUGGAGu 5' |*|*|*|||*||*||||||||| target: 5' acCAACACATCCGCCTACCTCa 3'
NC_040278.1_37507	yes|down	rna-XM_027959488.1	yes|up	DHCR7	7-dehydrocholesterol reductase, transcript variant X2	223	241	161	-21.24	miRNA: 3' aguaaGGUUCUGCACGGUUa 5' |*|**||||||*|||||||* target: 5' taaaaCCAAGA-GTGCCAAc 3'
NC_040278.1_37604	yes|down	rna-XM_027972831.1	yes|down	DENND3	DENN domain containing 3, transcript variant X1	140	162	164	-28.37	miRNA: 3' gacGUCAUGACAAGGGCGACGAu 5' :**::|*:||||*|*|||||||: target: 5' tgcTGGAGCTGTGCGCGCTGCTg 3'
NC_040252.1_2246	yes|down	rna-XM_015092585.2	yes|up	MME	membrane metalloendopeptidase, transcript variant X2	2330	2353	160	-21.4	miRNA: 3' cgGUUUUUCAAGUAC-GCCCAAAa 5' *|||:|||****|||*|||||||* target: 5' tcCAGAAAAGAAATGCCGGGTTTg 3'
NC_040265.1_25116	yes|down	rna-XM_004009057.4	yes|down	CKMT2	creatine kinase, mitochondrial 2	1378	1401	161	-25.16	miRNA: 3' uugaUAUGUUGGAG--GAUGGAGu 5' *|**:|:|*|||||**|||||||| target: 5' taagGTGCCACCTCCTCTACCTCa 3'
NC_040278.1_37605	yes|down	rna-XM_027956481.1	yes|up	HACD2	3-hydroxyacyl-CoA dehydratase 2	2611	2630	162	-21.02	miRNA: 3' agucaaUAGUUAGACAGUGu 5' *::***|*|||||||||||| target: 5' atgaaaAACAATCTGTCACa 3'
NC_040253.1_5757	yes|down	rna-XM_004018863.3	yes|down	ENPP5	ectonucleotide pyrophosphatase/phosphodiesterase 5 (putative), transcript variant X2	908	930	163	-27.94	miRNA: 3' ugucgauaCGGUCGUAGAACGGa 5' ********|||:*|||||||||* target: 5' cgccagtgGCCGCCATCTTGCCc 3'
NC_040253.1_5757	yes|down	rna-XM_012124491.3	yes|down	AK3	adenylate kinase 3, transcript variant X1	1417	1441	167	-27.44	miRNA: 3' ugUCGA-UACGGUCGU-AGAACGGa 5' **||:|**||||||*|*|||||||| target: 5' tgAGTTCTTGCCAGAAGTCTTGCCt 3'
NC_040268.1_27808	yes|down	rna-XM_004009777.3	yes|down	UGDH	UDP-glucose 6-dehydrogenase	1757	1779	160	-21.66	miRNA: 3' ucagcGAAGU-UAGUACGGGUUa 5' *****|||||*:*:||||||||* target: 5' ttagtCTTCAGGATATGCCCAAc 3'
NC_040278.1_37515	yes|down	rna-XM_027959238.1	yes|down	MBNL1	muscleblind like splicing regulator 1, transcript variant X3	1346	1365	166	-20.44	miRNA: 3' agUAAGGUUCUGCACGGUUa 5' *||||*|||**||||||||| target: 5' ccATTACAACCCGTGCCAAt 3'
NC_040278.1_38402	yes|down	rna-XM_015102692.2	yes|up	MOCS1	molybdenum cofactor synthesis 1, transcript variant X1	1301	1323	163	-21.32	miRNA: 3' gguuuuccAAGCAAGUCCAAGAa 5' *|******|*:|||||||||||* target: 5' actctctcTGTGTTCAGGTTCTg 3'
NC_040268.1_27808	yes|down	rna-XM_027970389.1	yes|down	CSNK1A1	casein kinase 1 alpha 1, transcript variant X2	3015	3035	162	-32.65	miRNA: 3' ucAGCGAAGUUAGUACGGGUUa 5' ||||||*|||:||:||:||||* target: 5' agTCGC-TCAGTCGTGTCCAAc 3'
NC_040261.1_18691	yes|down	rna-XM_004002801.4	yes|down	APP	amyloid beta precursor protein, transcript variant X1	3349	3371	177	-24.85	miRNA: 3' ggUUUUCCAAGCAAGUCCAAGAa 5' **||:||||***||||||||||| target: 5' aaAAGAGGTAGATTCAGGTTCTt 3'
NC_040278.1_37604	yes|down	rna-XM_027960782.1	yes|up	CABYR	calcium binding tyrosine phosphorylation regulated, transcript variant X2	2145	2168	160	-28.46	miRNA: 3' gaCGUCAUG-ACAAGGGCGACGAu 5' |*|||||:|**||*||||:||||* target: 5' ccGCAGTGCAAGTGCCCGTTGCTc 3'
NC_040265.1_25116	yes|down	rna-XM_004006637.4	yes|down	APAF1	apoptotic peptidase activating factor 1, transcript variant X2	3765	3786	160	-21.24	miRNA: 3' uuGAUAUGUUGGAGGAUGGAGu 5' *:|||*::**:||:|||||||* target: 5' tgCTAAGTTTTCTTCTACCTCt 3'
NC_040265.1_25116	yes|down	rna-XM_027958026.1	yes|up	CSRNP1	cysteine and serine rich nuclear protein 1, transcript variant X1	2752	2774	162	-24.72	miRNA: 3' uugauauGUUGGA-GGAUGGAGu 5' :******||:|||*||||||||* target: 5' gtagcgcCAGCCTGCCTACCTCc 3'
NC_040278.1_37604	yes|down	rna-XM_027971341.1	yes|up	FGFRL1	fibroblast growth factor receptor like 1	17	36	160	-29.48	miRNA: 3' gacGUCAUGACAAGGGCGACGAu 5' |**|:||:|||***||||||||: target: 5' cgtCGGTGCTG---CCGCTGCTg 3'
NC_040252.1_2246	yes|down	rna-XM_027975507.1	yes|down	SPECC1	sperm antigen with calponin homology and coiled-coil domains 1	6024	6047	164	-23.37	miRNA: 3' cgguuuUUCAAGUA-CGCCCAAAa 5' |*|***|:*|||||*||||||||* target: 5' ggccccAGCTTCATGGCGGGTTTc 3'
NC_040278.1_37604	yes|down	rna-XM_027960305.1	yes|down	DUSP5	dual specificity phosphatase 5	478	500	161	-22.62	miRNA: 3' gaCGUCAUGACAAGGGCGACGAu 5' **|:*||:||***|:|||||||* target: 5' gcGTCGTGCTCACCTCGCTGCTc 3'
NC_040268.1_27808	yes|down	rna-XM_027956581.1	yes|up	LOC101112122	2'-5'-oligoadenylate synthase 1-like, transcript variant X1	1573	1594	160	-37.33	miRNA: 3' ucAGCGAAGUUAGUACGGGUUa 5' ||||||||||:||:||:||:|* target: 5' agTCGCTTCAGTCGTGTCCGAc 3'
NC_040272.1_32155	yes|down	rna-XM_012098776.3	yes|down	HECTD1	HECT domain E3 ubiquitin protein ligase 1, transcript variant X1	7781	7803	172	-29.4	miRNA: 3' cgguuuuUCAAGUACGCCCAAAa 5' *:|****:||||:|||||||||| target: 5' ttccttcGGTTCGTGCGGGTTTt 3'
NC_040253.1_5757	yes|down	rna-XM_012174596.3	yes|down	MDM2	MDM2 proto-oncogene, transcript variant X1	2498	2521	160	-22.57	miRNA: 3' ugUCGAUACGGUCG-UAGAACGGa 5' **|*|*|**||||:*||||||||| target: 5' caATCCACTCCAGTAATCTTGCCt 3'
NC_040278.1_37507	yes|down	rna-XM_004003240.4	yes|down	MBNL1	muscleblind like splicing regulator 1, transcript variant X3	1346	1365	166	-20.44	miRNA: 3' agUAAGGUUCUGCACGGUUa 5' *||||*|||**||||||||| target: 5' ccATTACAACCCGTGCCAAt 3'
NC_040278.1_37604	yes|down	rna-XM_027975300.1	yes|down	AP2B1	adaptor related protein complex 2 subunit beta 1, transcript variant X2	3154	3175	162	-24.11	miRNA: 3' gacGUCAUGACAAGGGCGACGAu 5' :**|*||*||||**||||||||* target: 5' tgaCCGT-CTGTAACCGCTGCTt 3'
NC_040268.1_27808	yes|down	rna-XM_027976002.1	yes|up	KIF14	kinesin family member 14	4560	4581	167	-20.21	miRNA: 3' ucagcgaAGUUAGUACGGGUUa 5' |******||||||*|||||||* target: 5' atgatgaTCAATCTTGCCCAAg 3'
NC_040253.1_5757	yes|down	rna-XM_027956777.1	yes|down	SLC35E4	solute carrier family 35 member E4	560	582	163	-25.5	miRNA: 3' ugucgauaCGGUCGUAGAACGGa 5' ||*|**:*|||:||*|||||||* target: 5' accggggaGCCGGCCTCTTGCCg 3'
NC_040265.1_25116	yes|down	rna-XM_027967937.1	yes|up	USP5	ubiquitin specific peptidase 5, transcript variant X1	1149	1172	163	-23.57	miRNA: 3' uuGAUAUGUUG--GAGGAUGGAGu 5' |*||:*:||||**||*|||||||| target: 5' acCTGGGCAACAGCTGCTACCTCa 3'
NC_040265.1_25116	yes|down	rna-XM_027957133.1	yes|down	CEMIP	cell migration inducing hyaluronidase 1, transcript variant X1	3142	3165	161	-24.06	miRNA: 3' uugaUAUGUUG--GAGGAUGGAGu 5' ****||||**|**||||||||||| target: 5' ccgaATACCCCGGCTCCTACCTCa 3'
NC_040265.1_25116	yes|down	rna-XM_027957208.1	yes|down	LRRC15	leucine rich repeat containing 15, transcript variant X2	1873	1893	166	-25.91	miRNA: 3' uuGAUAUGUUGGAGGAUGGAGu 5' *|||:|:|*:|||*|||||||* target: 5' caCTGTGCTGCCT-CTACCTCt 3'
NC_040278.1_38402	yes|down	rna-XM_012176935.2	yes|up	SNX7	sorting nexin 7, transcript variant X1	2363	2386	164	-30.61	miRNA: 3' ggUUUUCC-AAGCAAGUCCAAGAa 5' *:||||||*|||||||||||*||| target: 5' gtAAAAGGCTTCGTTCAGGTACTt 3'
NC_040265.1_25116	yes|down	rna-XM_027968000.1	yes|down	TEAD4	TEA domain transcription factor 4, transcript variant X1	469	490	165	-29.12	miRNA: 3' uuGAUAU-GUUGGAGGAUGGAGu 5' |:|||*|*|:|||*||||||||: target: 5' agCTACAGCGACC-CCTACCTCg 3'
NC_040253.1_5757	yes|down	rna-XM_027960005.1	yes|down	CEP70	centrosomal protein 70, transcript variant X1	3316	3339	164	-24.5	miRNA: 3' ugUCGAUACGGUCGU-AGAACGGa 5' *||*|*|**||||||*|||||||| target: 5' ccACCCACTCCAGCACTCTTGCCt 3'
NC_040253.1_5757	yes|down	rna-XM_027959734.1	yes|up	MAP4K2	mitogen-activated protein kinase kinase kinase kinase 2, transcript variant X1	4422	4445	160	-22.57	miRNA: 3' ugUCGAUACGGUCGU-AGAACGGa 5' **|*|*|**||||:|*|||||||| target: 5' caACCCACTCCAGTATTCTTGCCt 3'
NC_040253.1_5757	yes|down	rna-XM_027965659.1	yes|up	RCC2	regulator of chromosome condensation 2, transcript variant X2	991	1012	161	-25.86	miRNA: 3' ugucgauaCGGUCGUAGAACGGa 5' |*|*****|||||*||||||||| target: 5' aaaagacgGCCAG-ATCTTGCCt 3'
NC_040278.1_37604	yes|down	rna-XM_012181974.3	yes|up	DPF3	double PHD fingers 3, transcript variant X3	237	258	162	-24.84	miRNA: 3' gacGUCAUGACAAGGGCGACGAu 5' ***||*|||**|*|||||||||: target: 5' acaCA-TACCCTGCCCGCTGCTg 3'
NC_040252.1_2246	yes|down	rna-XM_015094638.2	yes|up	PCBP2	poly(rC) binding protein 2, transcript variant X1	1723	1745	165	-24	miRNA: 3' cgGUUUUUCAAGUACGCCCAAAa 5' **||:*:|*||||||:||||||| target: 5' caCAGTGATTTCATGTGGGTTTt 3'
NC_040261.1_18691	yes|down	rna-XM_027961313.1	yes|up	CACNA1H	calcium voltage-gated channel subunit alpha1 H	108	131	160	-21.83	miRNA: 3' ggUUUUCCA-AGCAAGUCCAAGAa 5' **|:||**|**||*|||||||||| target: 5' agAGAACCTGGCGGTCAGGTTCTt 3'
NC_040268.1_27808	yes|down	rna-XM_027977772.1	yes|up	FANCA	FA complementation group A, transcript variant X2	6217	6237	178	-34.94	miRNA: 3' ucAGCGAAGUUAGUACGGGUUa 5' ||||||*|||:||:|||||||* target: 5' agTCGC-TCAGTCGTGCCCAAc 3'
NC_040278.1_37604	yes|down	rna-XM_027958832.1	yes|up	PPM1L	protein phosphatase, Mg2+/Mn2+ dependent 1L, transcript variant X1	5024	5045	163	-27.5	miRNA: 3' gaCGUCAUGACAAGGGCGACGAu 5' *||||*|:||*||||:||||||* target: 5' atGCACTGCT-TTCCTGCTGCTc 3'
NC_040268.1_27808	yes|down	rna-XM_027977774.1	yes|up	FANCA	FA complementation group A, transcript variant X2	6100	6120	178	-34.94	miRNA: 3' ucAGCGAAGUUAGUACGGGUUa 5' ||||||*|||:||:|||||||* target: 5' agTCGC-TCAGTCGTGCCCAAc 3'
NC_040278.1_37604	yes|down	rna-XM_027967565.1	yes|down	NXPH4	neurexophilin 4	399	421	161	-25.32	miRNA: 3' gacgucaugaCAAGGGCGACGAu 5' ***|**|:**||||:|||||||: target: 5' acactctgaaGTTCTCGCTGCTg 3'
NC_040253.1_6410	yes|down	rna-XM_027975507.1	yes|down	SPECC1	sperm antigen with calponin homology and coiled-coil domains 1	6024	6047	164	-23.37	miRNA: 3' cgguuuUUCAAGUA-CGCCCAAAa 5' |*|***|:*|||||*||||||||* target: 5' ggccccAGCTTCATGGCGGGTTTc 3'
NC_040265.1_25116	yes|down	rna-XM_027957204.1	yes|down	LRRC15	leucine rich repeat containing 15, transcript variant X2	1917	1937	166	-25.91	miRNA: 3' uuGAUAUGUUGGAGGAUGGAGu 5' *|||:|:|*:|||*|||||||* target: 5' caCTGTGCTGCCT-CTACCTCt 3'
NC_040265.1_25116	yes|down	rna-XM_027963239.1	yes|down	PHKA1	phosphorylase kinase regulatory subunit alpha 1, transcript variant X1	2340	2361	168	-26.09	miRNA: 3' uuGAUAUGUUGGAGGAUGGAGu 5' **|||*||*|*|*||||||||| target: 5' tcCTAAACTAGCCCCTACCTCa 3'
NC_040278.1_37604	yes|down	rna-XM_012105432.2	yes|up	CDHR1	cadherin related family member 1	1682	1704	161	-24.49	miRNA: 3' gaCGUCAUGACAAGGGCGACGAu 5' |||*:||::|**||*|||||||: target: 5' ctGAGGTGTTCATCACGCTGCTg 3'
NC_040253.1_5757	yes|down	rna-XM_027960120.1	yes|up	ANKRD42	ankyrin repeat domain 42, transcript variant X4	5170	5192	169	-24.81	miRNA: 3' ugUCGAUACGGUCGUAGAACGGa 5' |*:|*|*||||**|||||||||* target: 5' aaGGGTTTGCCCACATCTTGCCc 3'
NC_040252.1_2246	yes|down	rna-XM_027976488.1	yes|up	MACROD2	mono-ADP ribosylhydrolase 2, transcript variant X1	3768	3790	169	-26.4	miRNA: 3' cgguuuUUCAAGUACGCCCAAAa 5' *|*:**|*||||||*|||||||| target: 5' ccagccATGTTCATTCGGGTTTt 3'
NC_040262.1_21346	yes|down	rna-XM_027978537.1	yes|down	DHX34	DExH-box helicase 34, transcript variant X1	5031	5053	164	-20.35	miRNA: 3' uggUUUUUCAAGUACGCCCAAAa 5' :|*||:||*|||||*:||||||| target: 5' gcaAAGAAATTCATTTGGGTTTt 3'
NC_040265.1_25116	yes|down	rna-XM_004002696.3	yes|down	PCP4L1	Purkinje cell protein 4 like 1	1205	1228	170	-25.72	miRNA: 3' uuGAUAUG-UUGGA-GGAUGGAGu 5' :*||*|:|*|||||*||||||||* target: 5' gtCTTTGCTAACCTGCCTACCTCt 3'
NC_040265.1_25116	yes|down	rna-XM_027964354.1	yes|down	HR	HR lysine demethylase and nuclear receptor corepressor, transcript variant X1	3240	3261	160	-21.75	miRNA: 3' uuGAUAUGUUGGAGGAUGGAGu 5' **|*|**:::|:|||||||||* target: 5' ctCAACCTGGCTTCCTACCTCc 3'
NC_040253.1_5757	yes|down	rna-XM_027975157.1	yes|down	RFLNB	refilin B	1603	1626	168	-24.26	miRNA: 3' ugUCGAUACGGUCGU-AGAACGGa 5' **|*|||**||||:|*|||||||| target: 5' caACCTACTCCAGTATTCTTGCCt 3'
NC_040278.1_37604	yes|down	rna-XM_012098771.2	yes|up	HEATR5A	HEAT repeat containing 5A, transcript variant X2	1839	1862	168	-25.35	miRNA: 3' gacgucAUGACA-AGGGCGACGAu 5' **|***|:||||*|:||||||||* target: 5' aggattTGCTGTGTTCCGCTGCTc 3'
NC_040268.1_27808	yes|down	rna-XM_004005637.3	yes|down	HSPA5	heat shock protein family A (Hsp70) member 5	713	734	173	-21.78	miRNA: 3' ucagcGAAGUUAGUACGGGUUa 5' :**:*:||||||*||||||||* target: 5' gcataTTTCAATGATGCCCAAc 3'
NC_040261.1_18691	yes|down	rna-XM_012140257.3	yes|down	RALB	RAS like proto-oncogene B, transcript variant X5	1468	1489	167	-22.62	miRNA: 3' ggUUUUCCAAGCAAGUCCAAGAa 5' **:|*|||||:|*|*|||||||| target: 5' agGATAGGTTTGGT-AGGTTCTt 3'
NC_040262.1_21346	yes|down	rna-XM_027963536.1	yes|down	LANCL3	LanC like 3	3414	3437	162	-20.71	miRNA: 3' ugGUU--UUUCAAGUACGCCCAAAa 5' :||||**||*|*||||*|||||||| target: 5' gcCAATCAATGCTCAT-CGGGTTTt 3'
NC_040268.1_27808	yes|down	rna-XM_012097333.3	yes|up	TRIM2	tripartite motif containing 2, transcript variant X1	630	651	170	-21.24	miRNA: 3' ucagCGAAGUUAGUACGGGUUa 5' :|**||*||*:||||||||||* target: 5' ggaaGCCTCTGTCATGCCCAAa 3'
NC_040253.1_5757	yes|down	rna-XM_012183244.3	yes|down	PDE10A	phosphodiesterase 10A	1228	1250	165	-26.16	miRNA: 3' ugUCGAUACGGUCGUAGAACGGa 5' :|||*|||||*:**:|||||||* target: 5' gcAGGTATGCAGAGGTCTTGCCa 3'
NC_040253.1_5757	yes|down	rna-NM_001174111.1	yes|up	RGS4	regulator of G protein signaling 4	16	38	161	-29.26	miRNA: 3' ugUCGAUACGGUCGUAGAACGGa 5' :|||*|*||||:||*||||||:| target: 5' gcAGGTCTGCCGGCTTCTTGCTt 3'
NC_040268.1_27808	yes|down	rna-XM_027976327.1	yes|up	KIF26B	kinesin family member 26B	11372	11394	162	-23.5	miRNA: 3' ucaGCGAAGUUAG-UACGGGUUa 5' :**|||||:**||*:|||||||| target: 5' gccCGCTTTCCTCTGTGCCCAAt 3'
NC_040253.1_5757	yes|down	rna-XM_012185722.3	yes|down	GAS7	growth arrest specific 7, transcript variant X1	5222	5245	160	-22.57	miRNA: 3' ugUCGAUACGGUCGU-AGAACGGa 5' *:|*|*|**||||:|*|||||||| target: 5' ctACCCACTCCAGTATTCTTGCCt 3'
NC_040278.1_37604	yes|down	rna-XM_004005637.3	yes|down	HSPA5	heat shock protein family A (Hsp70) member 5	210	232	165	-29.47	miRNA: 3' gaCGUCAUGACAAGGGCGACGAu 5' |*||:||:|||*|*|:||||||* target: 5' ccGCGGTGCTGCTGCTGCTGCTc 3'
NC_040253.1_5757	yes|down	rna-XM_012151676.3	yes|up	PAFAH2	platelet activating factor acetylhydrolase 2, transcript variant X2	686	706	165	-23.19	miRNA: 3' uguCGAUACGGUCGUAGAACGGa 5' ||*|:|||**||*|||||||||| target: 5' actGTTAT--CAACATCTTGCCt 3'
NC_040252.1_2246	yes|down	rna-XM_027957295.1	yes|down	MIA2	MIA SH3 domain ER export factor 2, transcript variant X1	879	901	174	-23.15	miRNA: 3' cgguuUUUCAAGUACGCCCAAAa 5' *****:|:||||||*|||||||* target: 5' cagctGAGGTTCATACGGGTTTg 3'
NC_040253.1_5757	yes|down	rna-XM_027978335.1	yes|up	FCGBP	Fc fragment of IgG binding protein, transcript variant X1	4321	4344	160	-21.77	miRNA: 3' ugucgaUACGGU-CGUAGAACGGa 5' :*|***|||:||*|*:|||||||* target: 5' ggatgaATGTCAGGGGTCTTGCCc 3'
NC_040265.1_25116	yes|down	rna-XM_012189905.3	yes|down	ZMYM6	zinc finger MYM-type containing 6, transcript variant X3	466	486	162	-20.15	miRNA: 3' uuGAUAUGUUGGAGGAUGGAGu 5' |*||:|*|*:|||*|||||||* target: 5' atCTGT-CTGCCTACTACCTCc 3'
NC_040278.1_37604	yes|down	rna-XM_004019832.4	yes|down	ADAMTS15	ADAM metallopeptidase with thrombospondin type 1 motif 15	1687	1710	164	-21.99	miRNA: 3' gaCGUCAU-GACAAGGGCGACGAu 5' **|||*||*|||*|**|||||||: target: 5' gaGCACTATCTGCTGACGCTGCTg 3'
NC_040253.1_5757	yes|down	rna-XM_004006478.4	yes|down	MDM2	MDM2 proto-oncogene, transcript variant X1	2432	2455	160	-22.57	miRNA: 3' ugUCGAUACGGUCG-UAGAACGGa 5' **|*|*|**||||:*||||||||| target: 5' caATCCACTCCAGTAATCTTGCCt 3'
NC_040278.1_37604	yes|down	rna-XM_027963022.1	yes|down	KDM6A	lysine demethylase 6A, transcript variant X1	416	436	162	-26.26	miRNA: 3' gaCGUCAUGACAAGGGCGACGAu 5' **|||**:|||||**|||||||| target: 5' ggGCAAGGCTGTT--CGCTGCTa 3'
NC_040278.1_37604	yes|down	rna-XM_027971262.1	yes|down	ABLIM2	actin binding LIM protein family member 2, transcript variant X16	289	311	169	-27.38	miRNA: 3' gaCGUCAUGACAAGGGCGACGAu 5' **||*|||:*|**|||||||||* target: 5' agGCTGTATGGGACCCGCTGCTt 3'
NC_040278.1_37515	yes|down	rna-XM_004003240.4	yes|down	MBNL1	muscleblind like splicing regulator 1, transcript variant X3	1346	1365	166	-20.44	miRNA: 3' agUAAGGUUCUGCACGGUUa 5' *||||*|||**||||||||| target: 5' ccATTACAACCCGTGCCAAt 3'
NC_040278.1_37604	yes|down	rna-XM_027960007.1	yes|up	SCT	secretin	19	42	160	-29.66	miRNA: 3' gaCGUC-AUGACAAGGGCGACGAu 5' ||||*|*|:|||***||||||||: target: 5' ctGCTGCTGCTGCCGCCGCTGCTg 3'
NC_040278.1_37507	yes|down	rna-XM_004008211.4	yes|up	TWIST1	twist family bHLH transcription factor 1	1087	1110	164	-27.64	miRNA: 3' agUAAG-GUUCU---GCACGGUUa 5' *|||||*|||||***||||||||| target: 5' gcATTCTCAAGAGGTCGTGCCAAt 3'
NC_040278.1_37507	yes|down	rna-XM_027979384.1	yes|down	MICALCL	MICAL C-terminal like, transcript variant X2	458	477	173	-25	miRNA: 3' aguAAGGUUCUGCACGGUUa 5' ||*|||::||:||||||||* target: 5' tctTTCTGAGGCGTGCCAAa 3'
NC_040278.1_37604	yes|down	rna-XM_004002335.4	yes|up	SLC16A1	solute carrier family 16 member 1	1	21	161	-26.86	miRNA: 3' gacgUCAUGACAAGGGCGACGAu 5' ****|||:|||**|*|||||||| target: 5' -caaAGTGCTG-GCGCGCTGCTa 3'
NC_040253.1_5757	yes|down	rna-XM_027968288.1	yes|down	MACF1	microtubule-actin crosslinking factor 1, transcript variant X1	6731	6752	163	-20.53	miRNA: 3' ugucgaUACGGUCGUAGAACGGa 5' |*:***|||*||*|||||||||* target: 5' aggaagATG-CATCATCTTGCCa 3'
NC_040253.1_6410	yes|down	rna-XM_027957295.1	yes|down	MIA2	MIA SH3 domain ER export factor 2, transcript variant X1	879	901	174	-23.15	miRNA: 3' cgguuUUUCAAGUACGCCCAAAa 5' *****:|:||||||*|||||||* target: 5' cagctGAGGTTCATACGGGTTTg 3'
NC_040278.1_37604	yes|down	rna-XM_027961330.1	yes|down	RHOT2	ras homolog family member T2, transcript variant X1	1109	1131	176	-29.77	miRNA: 3' gacGUCAUGACAAGGGCGACGAu 5' ||*||||::**|||||||||||* target: 5' cttCAGTGTGTTTCCCGCTGCTc 3'
NC_040265.1_25116	yes|down	rna-XM_015093183.2	yes|down	SMC5	structural maintenance of chromosomes 5, transcript variant X1	612	633	164	-21.51	miRNA: 3' uuGAUAUGUUGGAGGAUGGAGu 5' |*||*|:|*|*:|:|||||||| target: 5' atCTTTGCCAGTTTCTACCTCa 3'
NC_040278.1_37604	yes|down	rna-XM_012182010.3	yes|up	SLC27A3	solute carrier family 27 member 3, transcript variant X2	49	72	168	-31.09	miRNA: 3' gaCGUC-AUGACAAGGGCGACGAu 5' ||||*|*|:|||*|*||||||||: target: 5' ctGCTGCTGCTGCTGCCGCTGCTg 3'
NC_040278.1_37604	yes|down	rna-XM_027966137.1	yes|down	OLFM1	olfactomedin 1, transcript variant X1	23	45	161	-21.19	miRNA: 3' gaCGUCAUGACAAGGGCGACGAu 5' **||:*|::*|*|*||||||||* target: 5' gcGCGATGTCGGTGCCGCTGCTc 3'
NC_040253.1_6410	yes|down	rna-XM_027959685.1	yes|down	ESAM	endothelial cell adhesion molecule, transcript variant X1	165	188	160	-21.44	miRNA: 3' cgGUUUUUC-AAGUACGCCCAAAa 5' **|:|**||*||**|||||||||| target: 5' tgCGACCAGCTTGCTGCGGGTTTt 3'
NC_040265.1_25116	yes|down	rna-XM_027966284.1	yes|down	NCS1	neuronal calcium sensor 1	3518	3539	164	-22.57	miRNA: 3' uugauaUGUUGGAGGAUGGAGu 5' **|***||**|||||||||||* target: 5' tcccccACCCCCTCCTACCTCc 3'
NC_040278.1_37507	yes|down	rna-XM_027958329.1	yes|down	GSTA1	glutathione S-transferase alpha 1	266	285	166	-21.15	miRNA: 3' agUAAGGUUCUGCACGGUUa 5' *::|||||:*|*|||||||| target: 5' atGTTCCAGCAAGTGCCAAt 3'
NC_040278.1_37604	yes|down	rna-XM_027973414.1	yes|up	LRRC14	leucine rich repeat containing 14, transcript variant X5	547	568	161	-22.33	miRNA: 3' gacgucauGACAAGGGCGACGAu 5' |**:*|**||*|||||||||||* target: 5' cacttggcCT-TTCCCGCTGCTc 3'
NC_040253.1_5757	yes|down	rna-XM_027971723.1	yes|down	MAP4K5	mitogen-activated protein kinase kinase kinase kinase 5, transcript variant X2	3019	3040	171	-24.15	miRNA: 3' ugUCGAUACGGUCGUAGAACGGa 5' ||||||||*|:|*|*|||||||* target: 5' acAGCTATTCTATC-TCTTGCCa 3'
NC_040265.1_25116	yes|down	rna-XM_004016494.4	yes|up	LOC101108419	glycine N-acyltransferase-like, transcript variant X1	918	939	161	-22.18	miRNA: 3' uugauauguUGGAGGAUGGAGu 5' *|**:**:*|:||||||||||* target: 5' caggggctcATCTCCTACCTCt 3'
NC_040265.1_25116	yes|down	rna-XM_027958868.1	yes|up	C20H6orf136	chromosome 20 C6orf136 homolog	1557	1578	160	-23.29	miRNA: 3' uuGAUAUGUUGGAGGAUGGAgu 5' :*||||*|*||||:||||||*| target: 5' gcCTATTCCACCTTCTACCTga 3'
NC_040252.1_2246	yes|down	rna-XM_012098776.3	yes|down	HECTD1	HECT domain E3 ubiquitin protein ligase 1, transcript variant X1	7781	7803	172	-29.4	miRNA: 3' cgguuuuUCAAGUACGCCCAAAa 5' *:|****:||||:|||||||||| target: 5' ttccttcGGTTCGTGCGGGTTTt 3'
NC_040253.1_5757	yes|down	rna-XM_027979386.1	yes|down	MICAL2	microtubule associated monooxygenase, calponin and LIM domain containing 2	3756	3780	175	-30.17	miRNA: 3' uguCGAU--ACGGUCGUAGAACGGa 5' ***||||**|||*|||:|||||||| target: 5' tgtGCTAACTGCGAGCGTCTTGCCt 3'
NC_040262.1_21346	yes|down	rna-XM_012101016.3	yes|up	MME	membrane metalloendopeptidase, transcript variant X2	2554	2577	160	-21.13	miRNA: 3' ugGUUUUUCAAGUAC-GCCCAAAa 5' *|||:|||****|||*|||||||* target: 5' tcCAGAAAAGAAATGCCGGGTTTg 3'
NC_040278.1_37507	yes|down	rna-XM_015095935.2	yes|down	CDC42SE2	CDC42 small effector 2, transcript variant X3	2700	2721	161	-25.03	miRNA: 3' agUAAGGUUC--UGCACGGUUa 5' *|||*|||||**|*|||||||| target: 5' acATGCCAAGGAAGGTGCCAAt 3'
NC_040253.1_5757	yes|down	rna-XM_004005770.4	yes|down	FNDC4	fibronectin type III domain containing 4	1283	1305	169	-29.99	miRNA: 3' ugUCGAUACGGUCGUAGAACGGa 5' *|||||:**||**|||||||||| target: 5' ccAGCTGCCCCCACATCTTGCCt 3'
NC_040262.1_21346	yes|down	rna-XM_015092582.2	yes|up	MME	membrane metalloendopeptidase, transcript variant X2	2395	2418	160	-21.13	miRNA: 3' ugGUUUUUCAAGUAC-GCCCAAAa 5' *|||:|||****|||*|||||||* target: 5' tcCAGAAAAGAAATGCCGGGTTTg 3'
NC_040278.1_37515	yes|down	rna-XM_015092709.2	yes|down	ETS2	ETS proto-oncogene 2, transcription factor, transcript variant X1	271	290	170	-23.83	miRNA: 3' agUAAGGUUCUGCACGGUUa 5' *||*||||:||*|||||||* target: 5' acACTCCAGGAAGTGCCAAc 3'
NC_040278.1_37515	yes|down	rna-XM_004016962.4	yes|up	RAB3C	RAB3C, member RAS oncogene family, transcript variant X1	7423	7442	166	-24.68	miRNA: 3' agUAAGGUUCUGCACGGUUa 5' *|||*:*||||:|||||||| target: 5' acATGTGAAGATGTGCCAAt 3'
NC_040268.1_27808	yes|down	rna-XM_027967680.1	yes|down	SLC41A2	solute carrier family 41 member 2, transcript variant X2	2450	2471	164	-23.71	miRNA: 3' ucAGCGAAGUUAGUACGGGUua 5' **|:|:||:|||:|||||||** target: 5' ccTTGTTTTAATTATGCCCAcc 3'
NC_040278.1_37604	yes|down	rna-XM_027956777.1	yes|down	SLC35E4	solute carrier family 35 member E4	1039	1061	160	-23.55	miRNA: 3' gacGUCAUGACAAGGGCGACGAu 5' |**::|**||||*|*|||||||: target: 5' cgtTGGCCCTGTCCGCGCTGCTg 3'
NC_040278.1_37604	yes|down	rna-XM_027978191.1	yes|up	LRP3	LDL receptor related protein 3, transcript variant X1	2017	2038	167	-29.06	miRNA: 3' gaCGUCAUGACAAGGGCGACGAu 5' **||:|*:|*|*||||||||||: target: 5' gcGCGG-GCAGATCCCGCTGCTg 3'
NC_040278.1_37604	yes|down	rna-XM_015100726.2	yes|down	YAP1	Yes associated protein 1, transcript variant X7	1	20	164	-23.97	miRNA: 3' gacGUCAUGACAAGGGCGACGAu 5' ***|||*:|*|**|||||||||* target: 5' ---CAGCGCCGCGCCCGCTGCTt 3'
NC_040278.1_37604	yes|down	rna-XM_027961268.1	yes|down	GET4	golgi to ER traffic protein 4, transcript variant X1	7	27	160	-32.27	miRNA: 3' gaCGUCA-UGACAAGGGCGACGAu 5' ||||:||*||||***||||||||: target: 5' ctGCGGTCACTG---CCGCTGCTg 3'
NC_040253.1_5757	yes|down	rna-XM_027969157.1	yes|up	PTCH2	patched 2, transcript variant X1	2060	2083	165	-25.22	miRNA: 3' ugucgAUA-CGGUCGUAGAACGGa 5' **|**|:|*|:||*|||||||||| target: 5' caacaTGTGGTCACCATCTTGCCt 3'
NC_040265.1_25116	yes|down	rna-XM_012099238.3	yes|down	HYAL2	hyaluronidase 2, transcript variant X1	769	789	162	-22.26	miRNA: 3' uuGAUAUGUUGGAGGAUGGAGu 5' |*||||:*::*||:|||||||* target: 5' acCTATG-GGGCTTCTACCTCt 3'
NC_040278.1_37604	yes|down	rna-XM_004002506.4	yes|up	THEM5	thioesterase superfamily member 5	134	156	160	-26.36	miRNA: 3' gacgucaUGACAAGGGCGACGAu 5' ***:***||||**|:|||||||| target: 5' ggctttcACTGGCCTCGCTGCTa 3'
NC_040265.1_25116	yes|down	rna-NM_001195319.1	yes|down	WNT2	Wnt family member 2	1838	1859	168	-25.07	miRNA: 3' uugauaUGUUGGAGGAUGGAGu 5' |*:|**|||:|||*|||||||* target: 5' attttcACAGCCTGCTACCTCt 3'
NC_040278.1_37515	yes|down	rna-XM_027969825.1	yes|up	PTPRS	protein tyrosine phosphatase, receptor type S, transcript variant X1	5724	5743	162	-24.27	miRNA: 3' aguaagGUUCUGCACGGUUa 5' *|:***||:|:||||||||* target: 5' ccggagCAGGGCGTGCCAAa 3'
NC_040278.1_37507	yes|down	rna-XM_027969959.1	yes|down	CDC42SE2	CDC42 small effector 2, transcript variant X3	2553	2574	161	-25.03	miRNA: 3' agUAAGGUUC--UGCACGGUUa 5' *|||*|||||**|*|||||||| target: 5' acATGCCAAGGAAGGTGCCAAt 3'
NC_040278.1_37604	yes|down	rna-NM_001166198.1	yes|down	FHL1	four and a half LIM domains 1, transcript variant X1	232	254	163	-22.8	miRNA: 3' gacgucauGACAAGGGCGACGAu 5' |***|***|||*|:||||||||* target: 5' cacgacacCTGCTTCCGCTGCTc 3'
NC_040265.1_25116	yes|down	rna-XM_004002011.4	yes|up	DHCR24	24-dehydrocholesterol reductase	173	194	160	-24.88	miRNA: 3' uugauauguuGGAGGAUGGAGu 5' *::****|**|||||||||||* target: 5' tgtgcctcttCCTCCTACCTCt 3'
NC_040265.1_25116	yes|down	rna-XM_012127828.3	yes|down	TEK	TEK receptor tyrosine kinase, transcript variant X1	572	593	164	-21.07	miRNA: 3' uuGAUAUGUUGGAGGAUGGAGu 5' **||:**|||::*||||||||* target: 5' tcCTGATCAATTCCCTACCTCt 3'
NC_040253.1_6410	yes|down	rna-XM_027963536.1	yes|down	LANCL3	LanC like 3	3414	3437	162	-21.44	miRNA: 3' cgGUU--UUUCAAGUACGCCCAAAa 5' |||||**||*|*||||*|||||||| target: 5' gcCAATCAATGCTCAT-CGGGTTTt 3'
NC_040278.1_37604	yes|down	rna-XM_027973652.1	yes|down	SHISA2	shisa family member 2	975	998	160	-29.16	miRNA: 3' gaCGUC-AUGACAAGGGCGACGAu 5' |*||*|*|:|||**|*|||||||: target: 5' cgGCTGCTGCTGGCCGCGCTGCTg 3'
NC_040278.1_37604	yes|down	rna-XM_027961256.1	yes|up	PRKAR1B	protein kinase cAMP-dependent type I regulatory subunit beta, transcript variant X3	1980	2002	161	-24.88	miRNA: 3' gaCGUCAUGACAAGGGCGACGAu 5' **||***:|||**|||||||||* target: 5' gaGCCCCGCTGCCCCCGCTGCTc 3'
NC_040278.1_37604	yes|down	rna-XM_027972600.1	yes|down	TIAM2	T cell lymphoma invasion and metastasis 2, transcript variant X1	1003	1028	162	-27.57	miRNA: 3' gacgUCAUGA---CAAGGGCGACGAu 5' ****:||:||***||*|||||||||: target: 5' agagGGTGCTCAAGTACCCGCTGCTg 3'
NC_040278.1_37604	yes|down	rna-XM_004008811.3	yes|down	CXCL14	C-X-C motif chemokine ligand 14	448	470	161	-24.63	miRNA: 3' gaCGUCAUGACAAGGGCGACGAu 5' |*||*|*:|||*|||:||||||* target: 5' ccGCCGCGCTGCTCCTGCTGCTc 3'
NC_040278.1_37604	yes|down	rna-XM_012183210.3	yes|up	SLC22A3	solute carrier family 22 member 3, transcript variant X1	55	78	164	-33.04	miRNA: 3' gaCGUCAUG-ACAAGGGCGACGAu 5' |*||:|*:|*||||||:||||||: target: 5' caGCGGCGCGTGTTCCTGCTGCTg 3'
NC_040253.1_6410	yes|down	rna-XM_015092585.2	yes|up	MME	membrane metalloendopeptidase, transcript variant X2	2330	2353	160	-21.4	miRNA: 3' cgGUUUUUCAAGUAC-GCCCAAAa 5' *|||:|||****|||*|||||||* target: 5' tcCAGAAAAGAAATGCCGGGTTTg 3'
NC_040268.1_27808	yes|down	rna-XM_004013802.4	yes|down	PDPN	podoplanin	1654	1675	160	-21.49	miRNA: 3' ucAGCGAAGUUAGUACGGGUUa 5' **|:|||||*||:*||||||:* target: 5' ttTTGCTTCCATTTTGCCCAGa 3'
NC_040278.1_37604	yes|down	rna-XM_012150093.2	yes|up	PUM1	pumilio RNA binding family member 1, transcript variant X1	1757	1780	171	-29.38	miRNA: 3' gacGUCAUGA-CAAGGGCGACGAu 5' *|*||||*:|*|*||||||||||* target: 5' atcCAGTCTTGGCTCCCGCTGCTt 3'
NC_040278.1_37507	yes|down	rna-XM_027956914.1	yes|up	SLC25A1	solute carrier family 25 member 1	994	1017	161	-21.16	miRNA: 3' agUAAGGU----UCUGCACGGUUa 5' **||||||****||*||||||||* target: 5' caATTCCAGTGCAGTCGTGCCAAa 3'
NC_040253.1_5757	yes|down	rna-XM_004016962.4	yes|up	RAB3C	RAB3C, member RAS oncogene family, transcript variant X1	6627	6647	163	-21.36	miRNA: 3' ugucgAUACGGUCGUAGAACGGa 5' :*|**||||:||**||||||||| target: 5' gaataTATGTCA--ATCTTGCCt 3'
NC_040261.1_18691	yes|down	rna-XM_012140265.3	yes|down	RALB	RAS like proto-oncogene B, transcript variant X5	1270	1291	167	-22.62	miRNA: 3' ggUUUUCCAAGCAAGUCCAAGAa 5' **:|*|||||:|*|*|||||||| target: 5' agGATAGGTTTGGT-AGGTTCTt 3'
NC_040278.1_37605	yes|down	rna-XM_012179421.2	yes|down	METTL14	methyltransferase like 14, transcript variant X1	1726	1743	163	-26.27	miRNA: 3' agUCAAUAGUUAGACAGUGu 5' *|||||:|||**|||||||: target: 5' gcAGTTGTCA--CTGTCACg 3'
NC_040253.1_5757	yes|down	rna-XM_004003107.4	yes|down	KLHL6	kelch like family member 6	2183	2206	160	-22.57	miRNA: 3' ugUCGAUACGGUCGU-AGAACGGa 5' **|*|*|**||||:|*|||||||| target: 5' caACCCACTCCAGTACTCTTGCCt 3'
NC_040278.1_37605	yes|down	rna-XM_027957089.1	yes|down	ALPK3	alpha kinase 3, transcript variant X1	8253	8272	170	-22.97	miRNA: 3' agUCAAUAGUUAGACAGUGu 5' *|||*|:||||*|||||||* target: 5' acAGGTGTCAACCTGTCACt 3'
NC_040278.1_37515	yes|down	rna-XM_027959584.1	yes|down	FOSL1	FOS like 1, AP-1 transcription factor subunit	475	494	162	-21.6	miRNA: 3' agUAAGGUUCUGCACGGUUa 5' **:|||||***||||||||* target: 5' aaGTTCCACCTCGTGCCAAg 3'
NC_040278.1_38402	yes|down	rna-XM_012104222.3	yes|down	DCUN1D3	defective in cullin neddylation 1 domain containing 3, transcript variant X3	3516	3539	162	-20.3	miRNA: 3' gguuUUCCAAGCA-AGUCCAAGAa 5' ::**||||*||*|**||||||||* target: 5' ttctAAGGGTCTTAGCAGGTTCTg 3'
NC_040253.1_6410	yes|down	rna-XM_027976488.1	yes|up	MACROD2	mono-ADP ribosylhydrolase 2, transcript variant X1	3768	3790	169	-26.4	miRNA: 3' cgguuuUUCAAGUACGCCCAAAa 5' *|*:**|*||||||*|||||||| target: 5' ccagccATGTTCATTCGGGTTTt 3'
NC_040278.1_38402	yes|down	rna-XM_004002801.4	yes|down	APP	amyloid beta precursor protein, transcript variant X1	3349	3371	177	-24.85	miRNA: 3' ggUUUUCCAAGCAAGUCCAAGAa 5' **||:||||***||||||||||| target: 5' aaAAGAGGTAGATTCAGGTTCTt 3'
NC_040265.1_25116	yes|down	rna-XM_027958086.1	yes|up	IL17RC	interleukin 17 receptor C, transcript variant X1	691	714	160	-24.8	miRNA: 3' uugauAUGUUG--GAGGAUGGAGu 5' |****|*||:|**||||||||||: target: 5' acgatTCCAGCCTCTCCTACCTCg 3'
NC_040278.1_37604	yes|down	rna-XM_012150074.2	yes|up	PUM1	pumilio RNA binding family member 1, transcript variant X1	1757	1780	171	-29.38	miRNA: 3' gacGUCAUGA-CAAGGGCGACGAu 5' *|*||||*:|*|*||||||||||* target: 5' atcCAGTCTTGGCTCCCGCTGCTt 3'
NC_040278.1_37507	yes|down	rna-XM_027959584.1	yes|down	FOSL1	FOS like 1, AP-1 transcription factor subunit	475	494	162	-21.6	miRNA: 3' agUAAGGUUCUGCACGGUUa 5' **:|||||***||||||||* target: 5' aaGTTCCACCTCGTGCCAAg 3'
NC_040261.1_18691	yes|down	rna-XM_027959817.1	yes|down	LDHA	L-lactate dehydrogenase A chain, transcript variant X1	157	179	173	-21.63	miRNA: 3' gguuuuCCAAGCAAGUCCAAGAa 5' *|****|||||*||:|||||||* target: 5' actcccGGTTCCTTTAGGTTCTa 3'
NC_040278.1_37604	yes|down	rna-XM_015103800.2	yes|down	CCBE1	collagen and calcium binding EGF domains 1	225	249	164	-32.08	miRNA: 3' gaCGUCAU--GACAAGGGCGACGAu 5' **||||*|**|||**:||||||||: target: 5' ggGCAGGAGCCTGGGTCCGCTGCTg 3'
NC_040278.1_37515	yes|down	rna-XM_027965595.1	yes|down	LOC101108197	NBL1, DAN family BMP antagonist, transcript variant X2	954	973	170	-25.9	miRNA: 3' agUAAGGUUCUGCACGGUUa 5' *||||||||**:|||||||* target: 5' gcATTCCAAACTGTGCCAAg 3'
NC_040268.1_27808	yes|down	rna-XM_027958898.1	yes|down	LOC114109639	MHC class I polypeptide-related sequence B-like, transcript variant X2	4743	4764	171	-32.44	miRNA: 3' ucaGCGAAGUUAGUACGGGUUa 5' ||*|||||||:||:||:||||* target: 5' agcCGCTTCAGTCGTGTCCAAc 3'
NC_040265.1_25116	yes|down	rna-XM_015092224.2	yes|down	PLEKHO1	pleckstrin homology domain containing O1, transcript variant X1	781	801	163	-25.89	miRNA: 3' uugauAUGUUGGAGGAUGGAGu 5' :****|*||||||*|||||||| target: 5' gtggcTTCAACCT-CTACCTCa 3'
NC_040278.1_37507	yes|down	rna-XM_012179583.3	yes|up	CENPE	centromere protein E, transcript variant X5	7613	7636	160	-21.82	miRNA: 3' agUA-AGGUUCU---GCACGGUUa 5' **||*|||||||***:|||||||* target: 5' gaATGTCCAAGATCCTGTGCCAAa 3'
NC_040253.1_5757	yes|down	rna-XM_004011656.4	yes|down	KLHL38	kelch like family member 38, transcript variant X1	3959	3982	160	-22.57	miRNA: 3' ugUCGAUACGGUCGU-AGAACGGa 5' **|*|*|**||||:|*|||||||| target: 5' caACCCACTCCAGTATTCTTGCCt 3'
NC_040278.1_37604	yes|down	rna-XM_027957513.1	yes|down	LOC114109118	A-kinase anchor protein 13-like	975	996	167	-29.91	miRNA: 3' gaCGUCAUGACAAGGGCGACGAu 5' ||||*|*||*|*||||||||||: target: 5' ctGCTG-ACCGGTCCCGCTGCTg 3'
NC_040272.1_32155	yes|down	rna-XM_027963536.1	yes|down	LANCL3	LanC like 3	3414	3437	162	-21.44	miRNA: 3' cgGUU--UUUCAAGUACGCCCAAAa 5' |||||**||*|*||||*|||||||| target: 5' gcCAATCAATGCTCAT-CGGGTTTt 3'
NC_040253.1_5757	yes|down	rna-XM_027976900.1	yes|up	OPRL1	opioid related nociceptin receptor 1, transcript variant X2	4460	4482	161	-21.76	miRNA: 3' ugUCGAUACGGUCGUAGAACGGa 5' *||||*|*|*|:*|*|||||||* target: 5' ccAGCCACGGCGCCTTCTTGCCc 3'
NC_040265.1_25116	yes|down	rna-XM_027964306.1	yes|down	GJB3	gap junction protein beta 3	950	971	168	-26.36	miRNA: 3' uuGAUAUGUUGGAGGAUGGAGu 5' **||:|:*:|:||*|||||||| target: 5' ttCTGTGAGATCTGCTACCTCa 3'
NC_040253.1_5757	yes|down	rna-XM_027969147.1	yes|up	PTCH2	patched 2, transcript variant X1	2060	2083	165	-25.22	miRNA: 3' ugucgAUA-CGGUCGUAGAACGGa 5' **|**|:|*|:||*|||||||||| target: 5' caacaTGTGGTCACCATCTTGCCt 3'
NC_040265.1_25116	yes|down	rna-XM_015091977.2	yes|up	TUT4	terminal uridylyl transferase 4, transcript variant X1	2828	2849	161	-22.58	miRNA: 3' uuGAUAUGU-UGGAGGAUGGAGu 5' *|||:*|||*|:||*|||||||* target: 5' caCTG-ACACATCTGCTACCTCt 3'
NC_040261.1_18691	yes|down	rna-XM_015102692.2	yes|up	MOCS1	molybdenum cofactor synthesis 1, transcript variant X1	1301	1323	163	-21.32	miRNA: 3' gguuuuccAAGCAAGUCCAAGAa 5' *|******|*:|||||||||||* target: 5' actctctcTGTGTTCAGGTTCTg 3'
NC_040253.1_6410	yes|down	rna-XM_012101016.3	yes|up	MME	membrane metalloendopeptidase, transcript variant X2	2554	2577	160	-21.4	miRNA: 3' cgGUUUUUCAAGUAC-GCCCAAAa 5' *|||:|||****|||*|||||||* target: 5' tcCAGAAAAGAAATGCCGGGTTTg 3'
NC_040278.1_37507	yes|down	rna-XM_004011326.4	yes|down	ENPP1	ectonucleotide pyrophosphatase/phosphodiesterase 1	290	309	163	-21.84	miRNA: 3' aguaaGGUUCUGCACGGUUa 5' |*|**|||||*:|||||||* target: 5' tgaaaCCAAGCTGTGCCAAa 3'
NC_040278.1_37604	yes|down	rna-XM_027967106.1	yes|up	DUSP2	dual specificity phosphatase 2	134	156	165	-29.71	miRNA: 3' gaCGUCAUGACAAGGGCGACGAu 5' **||:|*:|||**|*|||||||: target: 5' gcGCGGCGCTGGGCGCGCTGCTg 3'
NC_040268.1_27808	yes|down	rna-XM_015103155.2	yes|up	LGALS12	galectin 12, transcript variant X1	3647	3668	160	-37.33	miRNA: 3' ucAGCGAAGUUAGUACGGGUUa 5' ||||||||||:||:||:||:|* target: 5' agTCGCTTCAGTCGTGTCCGAc 3'
NC_040278.1_37604	yes|down	rna-XM_027977774.1	yes|up	FANCA	FA complementation group A, transcript variant X2	4886	4909	163	-24.6	miRNA: 3' gacGUCAU-GACAAGGGCGACGAu 5' ***|||*|**||*|:||||||||* target: 5' gacCAGGAGGTGCTTCCGCTGCTt 3'
NC_040253.1_5757	yes|down	rna-XM_004017030.4	yes|down	OSMR	oncostatin M receptor, transcript variant X3	2921	2945	160	-24.68	miRNA: 3' ugUCGAUA--CGGUCGUAGAACGGa 5' |::|||||***||*|*:|||||||| target: 5' atGGCTATTCCCCTGGGTCTTGCCt 3'
NC_040265.1_25116	yes|down	rna-XM_027958898.1	yes|down	LOC114109639	MHC class I polypeptide-related sequence B-like, transcript variant X2	1442	1463	167	-23.58	miRNA: 3' uugauauGUUGGAGGAUGGAGu 5' *:**|**||*|||||||||||* target: 5' tgacaccCACCCTCCTACCTCc 3'
NC_040252.1_2246	yes|down	rna-XM_027963536.1	yes|down	LANCL3	LanC like 3	3414	3437	162	-21.44	miRNA: 3' cgGUU--UUUCAAGUACGCCCAAAa 5' |||||**||*|*||||*|||||||| target: 5' gcCAATCAATGCTCAT-CGGGTTTt 3'
NC_040253.1_6410	yes|down	rna-XM_027978537.1	yes|down	DHX34	DExH-box helicase 34, transcript variant X1	5031	5053	164	-20.35	miRNA: 3' cggUUUUUCAAGUACGCCCAAAa 5' ||*||:||*|||||*:||||||| target: 5' gcaAAGAAATTCATTTGGGTTTt 3'
NC_040278.1_37604	yes|down	rna-XM_027977772.1	yes|up	FANCA	FA complementation group A, transcript variant X2	5003	5026	163	-24.6	miRNA: 3' gacGUCAU-GACAAGGGCGACGAu 5' ***|||*|**||*|:||||||||* target: 5' gacCAGGAGGTGCTTCCGCTGCTt 3'
NC_040268.1_27808	yes|down	rna-XM_027958896.1	yes|up	LOC114109639	MHC class I polypeptide-related sequence B-like, transcript variant X2	6827	6848	171	-32.44	miRNA: 3' ucaGCGAAGUUAGUACGGGUUa 5' ||*|||||||:||:||:||||* target: 5' agcCGCTTCAGTCGTGTCCAAc 3'
NC_040265.1_25116	yes|down	rna-XM_027975923.1	yes|down	CEP350	centrosomal protein 350, transcript variant X1	6323	6344	165	-27.48	miRNA: 3' uugauAUGUUGGAGGAUGGAGu 5' |:***|:*||:||:|||||||: target: 5' agaacTGGAATCTTCTACCTCg 3'
NC_040278.1_37604	yes|down	rna-XM_027969848.1	yes|down	HDGFL2	HDGF like 2	45	67	164	-21.88	miRNA: 3' gacGUCAUGACAAGGGCGACGAu 5' ***|:*|||*|*|*||||||||: target: 5' agcCGCTACCGCTGCCGCTGCTg 3'
NC_040253.1_5757	yes|down	rna-XM_027966366.1	yes|down	ODF2	outer dense fiber of sperm tails 2, transcript variant X1	4631	4654	160	-22.57	miRNA: 3' ugUCGAUACGGUCGU-AGAACGGa 5' **|*|*|**||||:|*|||||||| target: 5' caACCCACTCCAGTATTCTTGCCt 3'
NC_040278.1_38402	yes|down	rna-XM_012104232.3	yes|down	DCUN1D3	defective in cullin neddylation 1 domain containing 3, transcript variant X3	3479	3502	162	-20.3	miRNA: 3' gguuUUCCAAGCA-AGUCCAAGAa 5' ::**||||*||*|**||||||||* target: 5' ttctAAGGGTCTTAGCAGGTTCTg 3'
NC_040278.1_37604	yes|down	rna-XM_027974833.1	yes|down	NCOR1	nuclear receptor corepressor 1, transcript variant X1	7459	7482	160	-27.76	miRNA: 3' gaCGUCAU-GACAAGGGCGACGAu 5' **||:|*|*|*|**|||||||||: target: 5' gaGCGGGAGCCGGCCCCGCTGCTg 3'
NC_040253.1_5757	yes|down	rna-XM_015103898.2	yes|up	FAM57B	family with sequence similarity 57 member B, transcript variant X1	2262	2284	172	-22.99	miRNA: 3' uguCGAUACGGUCGUAGAACGGa 5' *|*|:||*||::*|||||||||* target: 5' cctGTTAGGCTGACATCTTGCCc 3'
NC_040278.1_37507	yes|down	rna-XM_012104744.3	yes|up	FLYWCH2	FLYWCH family member 2	404	425	162	-21.67	miRNA: 3' aguaAGGUU-CUG-CACGGUUa 5' ****|||||*|||*|||||||* target: 5' ggccTCCAAGGACAGTGCCAAa 3'
NC_040278.1_37604	yes|down	rna-XM_027980208.1	yes|up	SLC9A3	solute carrier family 9 member A3	32	54	161	-21.78	miRNA: 3' gaCGUCAUGACAAGGGCGACGAu 5' **|*:||*|||*|**|||||||: target: 5' ggGGGGTCCTGCTGGCGCTGCTg 3'
NC_040278.1_37604	yes|down	rna-XM_027965659.1	yes|up	RCC2	regulator of chromosome condensation 2, transcript variant X2	2026	2048	165	-33.86	miRNA: 3' gaCGUCAUGACAAGGGCGACGAu 5' |*|||||||*||||||||||*|* target: 5' caGCAGTACCGTTCCCGCTGGTc 3'
NC_040268.1_27808	yes|down	rna-XM_027956847.1	yes|down	GGT5	gamma-glutamyltransferase 5	1051	1071	160	-23.05	miRNA: 3' ucagCGAAGUUAGUACGGGUUa 5' :|**|||||*:*|:|||||||* target: 5' ggggGCTTCCG-CGTGCCCAAc 3'
NC_040278.1_38402	yes|down	rna-XM_027979379.1	yes|up	TEAD1	TEA domain transcription factor 1, transcript variant X1	2953	2978	160	-23.62	miRNA: 3' ggUUUUCCAAGCAAG---UCCAAGAa 5' |*||*|||||||||:***|||||:|* target: 5' caAATAGGTTCGTTTGGGAGGTTTTc 3'
NC_040265.1_25116	yes|down	rna-XM_027967620.1	yes|up	ITGA7	integrin subunit alpha 7, transcript variant X1	2545	2566	164	-23.84	miRNA: 3' uuGAUAUGUUGGAGGAUGGAGu 5' :*|*|*::*||||:|||||||| target: 5' gcCCAGGTTACCTTCTACCTCa 3'
NC_040265.1_25116	yes|down	rna-XM_027962488.1	yes|up	POMK	protein-O-mannose kinase, transcript variant X10	3718	3741	162	-21.17	miRNA: 3' uugAUAUGUUGGAG--GAUGGAGu 5' ***|:*|||*||||**|||||||* target: 5' tcaTGAACATCCTCCTCTACCTCt 3'
NC_040268.1_27808	yes|down	rna-XM_027958290.1	yes|up	CHDH	choline dehydrogenase	4395	4416	163	-26.21	miRNA: 3' ucaGCGAAGUUAGUACGGGUUa 5' *|*|||*||*||||||||||:* target: 5' cgaCGCCTCCATCATGCCCAGc 3'
NC_040278.1_37604	yes|down	rna-XM_027974877.1	yes|down	SHISA6	shisa family member 6	19	42	168	-28.9	miRNA: 3' gaCGUC-AUGACAAGGGCGACGAu 5' ||||*|*|:|||*|*||||||||* target: 5' ctGCTGCTGCTGCTGCCGCTGCTc 3'
NC_040253.1_5757	yes|down	rna-XM_004017916.3	yes|down	LOC101103187	E3 ubiquitin-protein ligase Mdm2-like	2189	2212	160	-22.57	miRNA: 3' ugUCGAUACGGUCG-UAGAACGGa 5' **|*|*|**||||:*||||||||| target: 5' caATCCACTCCAGTAATCTTGCCt 3'
NC_040268.1_27808	yes|down	rna-XM_027971961.1	yes|up	SMOC1	SPARC related modular calcium binding 1, transcript variant X1	1132	1152	161	-23.32	miRNA: 3' ucaGCGAAGUUAGUACGGGUUa 5' |**||||*|*:|*||||||||| target: 5' acaCGCTAC-GTGATGCCCAAt 3'
NC_040253.1_5757	yes|down	rna-XM_004013400.3	yes|up	CNTNAP1	contactin associated protein 1, transcript variant X1	4009	4030	163	-28.84	miRNA: 3' ugUCGAUACGGUCGUAGAACGGa 5' :*|||*||||||*|:|||||:|| target: 5' ggAGCCATGCCA-CGTCTTGTCt 3'
NC_040252.1_2246	yes|down	rna-XM_027959685.1	yes|down	ESAM	endothelial cell adhesion molecule, transcript variant X1	165	188	160	-21.44	miRNA: 3' cgGUUUUUC-AAGUACGCCCAAAa 5' **|:|**||*||**|||||||||| target: 5' tgCGACCAGCTTGCTGCGGGTTTt 3'
NC_040278.1_38402	yes|down	rna-XM_027959817.1	yes|down	LDHA	L-lactate dehydrogenase A chain, transcript variant X1	157	179	173	-21.63	miRNA: 3' gguuuuCCAAGCAAGUCCAAGAa 5' *|****|||||*||:|||||||* target: 5' actcccGGTTCCTTTAGGTTCTa 3'
NC_040265.1_25116	yes|down	rna-XM_004014721.4	yes|up	SIGLEC1	sialic acid binding Ig like lectin 1	2288	2309	160	-23.27	miRNA: 3' uuGAUAUGUUGGAGGAUGGAGu 5' :*|*|||||:*||:||||:||* target: 5' gcCGATACAGGCTTCTACTTCt 3'
NC_040278.1_37604	yes|down	rna-XM_004014588.4	yes|down	PKIG	cAMP-dependent protein kinase inhibitor gamma, transcript variant X3	45	68	172	-29.4	miRNA: 3' gaCGUCA-UGACAAGGGCGACGAu 5' *||||||*||*|**|||||||||* target: 5' atGCAGTAACAGCCCCCGCTGCTc 3'
NC_040262.1_21346	yes|down	rna-XM_027959685.1	yes|down	ESAM	endothelial cell adhesion molecule, transcript variant X1	165	188	160	-21.99	miRNA: 3' ugGUUUUUC-AAGUACGCCCAAAa 5' **|:|**||*||**|||||||||| target: 5' tgCGACCAGCTTGCTGCGGGTTTt 3'
NC_040253.1_5757	yes|down	rna-XM_027971962.1	yes|up	SMOC1	SPARC related modular calcium binding 1, transcript variant X1	2412	2435	160	-22.57	miRNA: 3' ugUCGAUACGGUCGU-AGAACGGa 5' **|*|*|**||||:|*|||||||| target: 5' caACCCACTCCAGTACTCTTGCCt 3'
NC_040253.1_6410	yes|down	rna-XM_012098776.3	yes|down	HECTD1	HECT domain E3 ubiquitin protein ligase 1, transcript variant X1	7781	7803	172	-29.4	miRNA: 3' cgguuuuUCAAGUACGCCCAAAa 5' *:|****:||||:|||||||||| target: 5' ttccttcGGTTCGTGCGGGTTTt 3'
NC_040278.1_37604	yes|down	rna-XM_027961250.1	yes|up	LOC105604882	cytochrome P450 2W1	2	27	160	-26.31	miRNA: 3' gaCGUCAUGACAAGG---GCGACGAu 5' :*||**|:|||*|||***|||||||: target: 5' tgGCCCTGCTGCTCCTGGCGCTGCTg 3'
NC_040278.1_37604	yes|down	rna-XM_027972474.1	yes|up	NTNG1	netrin G1, transcript variant X5	2007	2029	160	-24.15	miRNA: 3' gacGUCAUGACAAGGGCGACGAu 5' |**|*|*:|||*|*:|||||||: target: 5' cccCCGCGCTGCTGTCGCTGCTg 3'
NC_040265.1_25116	yes|down	rna-XM_015101036.2	yes|up	SBF2	SET binding factor 2, transcript variant X1	3777	3798	161	-22.2	miRNA: 3' uuGA-UAUGUUGGAGGAUGGAGu 5' **||*|*:||:*||||||||||* target: 5' ccCTCAGGCAG-CTCCTACCTCc 3'
NC_040253.1_5757	yes|down	rna-XM_004005102.4	yes|up	PAFAH2	platelet activating factor acetylhydrolase 2, transcript variant X2	770	790	165	-23.19	miRNA: 3' uguCGAUACGGUCGUAGAACGGa 5' ||*|:|||**||*|||||||||| target: 5' actGTTAT--CAACATCTTGCCt 3'
NC_040278.1_37507	yes|down	rna-XM_027959238.1	yes|down	MBNL1	muscleblind like splicing regulator 1, transcript variant X3	1346	1365	166	-20.44	miRNA: 3' agUAAGGUUCUGCACGGUUa 5' *||||*|||**||||||||| target: 5' ccATTACAACCCGTGCCAAt 3'
NC_040278.1_37515	yes|down	rna-XM_004011326.4	yes|down	ENPP1	ectonucleotide pyrophosphatase/phosphodiesterase 1	290	309	163	-21.84	miRNA: 3' aguaaGGUUCUGCACGGUUa 5' |*|**|||||*:|||||||* target: 5' tgaaaCCAAGCTGTGCCAAa 3'
NC_040265.1_25116	yes|down	rna-XM_027963044.1	yes|up	XPNPEP2	X-prolyl aminopeptidase 2, transcript variant X1	2514	2535	160	-20.88	miRNA: 3' uuGAUAUGUUGGAGGAUGGAGu 5' *||*|*|:|:|**||||||||* target: 5' taCAAGATAGCACCCTACCTCc 3'
NC_040268.1_27808	yes|down	rna-XM_004017189.4	yes|up	TRIM2	tripartite motif containing 2, transcript variant X1	551	572	170	-21.24	miRNA: 3' ucagCGAAGUUAGUACGGGUUa 5' :|**||*||*:||||||||||* target: 5' ggaaGCCTCTGTCATGCCCAAa 3'
NC_040278.1_37515	yes|down	rna-XM_015104103.2	yes|down	ACSM5	acyl-CoA synthetase medium chain family member 5, transcript variant X1	1270	1289	162	-23.46	miRNA: 3' agUAAGGUUCUGCACGGUUa 5' *|:|||:||**:|||||||| target: 5' ccGTTCTAATCTGTGCCAAt 3'
NC_040253.1_5757	yes|down	rna-XM_015100925.2	yes|down	NXPE4	neurexophilin and PC-esterase domain family member 4	1735	1758	176	-33.66	miRNA: 3' ugUCGAUA-CGGUCGUAGAACGGa 5' ||:|:|||**||||:||||||||| target: 5' acGGTTATATCCAGTATCTTGCCt 3'
NC_040253.1_5757	yes|down	rna-XM_004021770.4	yes|down	UNC5D	unc-5 netrin receptor D	5510	5533	168	-20.59	miRNA: 3' ugUC-GAUACGGUCGUAGAACGGa 5' **||*||*|*|:|*|||||||||| target: 5' taAGACTTTCCTATCATCTTGCCt 3'
NC_040272.1_32155	yes|down	rna-XM_027959685.1	yes|down	ESAM	endothelial cell adhesion molecule, transcript variant X1	165	188	160	-21.44	miRNA: 3' cgGUUUUUC-AAGUACGCCCAAAa 5' **|:|**||*||**|||||||||| target: 5' tgCGACCAGCTTGCTGCGGGTTTt 3'
NC_040253.1_5757	yes|down	rna-XM_027956993.1	yes|up	ATP10A	ATPase phospholipid transporting 10A (putative), transcript variant X1	4966	4987	161	-24.42	miRNA: 3' ugucGAUACGGUCGUAGAACGGa 5' *:**|||||**||*:|||||||| target: 5' cttcCTATG-AAGGGTCTTGCCt 3'
NC_040253.1_5757	yes|down	rna-XM_027978236.1	yes|up	SYNJ1	synaptojanin 1, transcript variant X1	7783	7806	160	-22.57	miRNA: 3' ugUCGAUACGGUCGU-AGAACGGa 5' *:|*|*|**||||:|*|||||||| target: 5' ctACCCACTCCAGTATTCTTGCCt 3'
NC_040278.1_37507	yes|down	rna-XM_015104103.2	yes|down	ACSM5	acyl-CoA synthetase medium chain family member 5, transcript variant X1	1270	1289	162	-23.46	miRNA: 3' agUAAGGUUCUGCACGGUUa 5' *|:|||:||**:|||||||| target: 5' ccGTTCTAATCTGTGCCAAt 3'
NC_040268.1_27808	yes|down	rna-XM_015103060.2	yes|down	CHORDC1	cysteine and histidine rich domain containing 1	4194	4215	168	-21.33	miRNA: 3' ucAGCGAAGUUAGUACGGGUUa 5' :*|:|||||**|:*|||||||* target: 5' gaTTGCTTCCTTTCTGCCCAAa 3'
NC_040253.1_5757	yes|down	rna-XM_004011852.4	yes|down	MMP16	matrix metallopeptidase 16	9883	9906	160	-22.57	miRNA: 3' ugUCGAUACGGUCGU-AGAACGGa 5' **|*|*|**||||:|*|||||||| target: 5' caACCCACTCCAGTATTCTTGCCt 3'
NC_040278.1_37604	yes|down	rna-XM_027980141.1	yes|up	PDZD2	PDZ domain containing 2, transcript variant X1	4979	5001	164	-24.42	miRNA: 3' gacGUCAUGACAAGGGCGACGAu 5' ***|:|*||*||*|*|||||||: target: 5' aaaCGGAACAGTCCACGCTGCTg 3'
NC_040272.1_32155	yes|down	rna-XM_015092582.2	yes|up	MME	membrane metalloendopeptidase, transcript variant X2	2395	2418	160	-21.4	miRNA: 3' cgGUUUUUCAAGUAC-GCCCAAAa 5' *|||:|||****|||*|||||||* target: 5' tcCAGAAAAGAAATGCCGGGTTTg 3'
NC_040265.1_25116	yes|down	rna-XM_027976181.1	yes|down	FMOD	fibromodulin	941	961	166	-21.24	miRNA: 3' uuGAUAUGUUGGAGGAUGGAGu 5' |*||:*|*|||||*|||||||* target: 5' acCTGGAGAACCT-CTACCTCc 3'
NC_040278.1_37604	yes|down	rna-XM_027966082.1	yes|up	ENTPD2	ectonucleoside triphosphate diphosphohydrolase 2, transcript variant X1	17	39	160	-25.48	miRNA: 3' gacGUCAUGACAAGGGCGACGAu 5' :**|:*|:|||***||||||||: target: 5' tgtCGCTGCTGCCGCCGCTGCTg 3'
NC_040253.1_5757	yes|down	rna-XM_012184929.3	yes|down	BIVM	basic, immunoglobulin-like variable motif containing, transcript variant X1	2088	2111	160	-22.57	miRNA: 3' ugUCGAUACGGUCGU-AGAACGGa 5' **|*|*|**||||:|*|||||||| target: 5' caACCCACTCCAGTATTCTTGCCt 3'
NC_040278.1_37604	yes|down	rna-XM_027974170.1	yes|up	TMC6	transmembrane channel like 6, transcript variant X1	1052	1074	165	-29.48	miRNA: 3' gacgucAUGACAAGGGCGACGAu 5' |**::*|:|||*|*||||||||: target: 5' ccctgcTGCTGCTGCCGCTGCTg 3'
NC_040278.1_37604	yes|down	rna-XM_027958606.1	yes|up	TMEM151B	transmembrane protein 151B	182	204	169	-27.06	miRNA: 3' gacgucAUGACAAGGGCGACGAu 5' ******|:|||*||:|||||||* target: 5' agtgccTGCTGCTCTCGCTGCTc 3'
NC_040268.1_27808	yes|down	rna-XM_004015318.4	yes|down	CD3EAP	CD3e molecule associated protein	14	37	167	-27.2	miRNA: 3' ucAGCGA--AGUUAGUACGGGUUa 5' **|||||**||::*|:|||||||* target: 5' tcTCGCTTCTCGGCCGTGCCCAAg 3'
NC_040253.1_5757	yes|down	rna-XM_027971471.1	yes|down	F2R	coagulation factor II thrombin receptor	2165	2187	165	-23.74	miRNA: 3' ugUCGAUACGGUCGUAGAACGGa 5' *::|||*|***|||:|||||||* target: 5' ttGGCTTTCAAAGCGTCTTGCCa 3'
NC_040253.1_5757	yes|down	rna-XM_027963193.1	yes|down	ANOS1	anosmin 1	3388	3411	160	-22.57	miRNA: 3' ugUCGAUACGGUCGU-AGAACGGa 5' **|*|*|**||||:|*|||||||| target: 5' caACCCACTCCAGTATTCTTGCCt 3'
NC_040278.1_37604	yes|down	rna-XM_027968746.1	yes|up	HECW1	HECT, C2 and WW domain containing E3 ubiquitin protein ligase 1	3513	3536	167	-23.75	miRNA: 3' gacGUC-AUGACAAGGGCGACGAu 5' *|*|||*|*||*|*|||||||||* target: 5' gtaCAGCTTCTCTCCCCGCTGCTc 3'
NC_040278.1_37604	yes|down	rna-XM_004020662.4	yes|down	LIPG	lipase G, endothelial type, transcript variant X2	2024	2046	165	-31.36	miRNA: 3' gacgucAUGACAAGGGCGACGAu 5' |*****|:|||**|||||||||| target: 5' cgtgccTGCTGGCCCCGCTGCTa 3'
NC_040253.1_5757	yes|down	rna-XM_027962832.1	yes|up	GYG2	glycogenin 2, transcript variant X1	1052	1074	161	-21.4	miRNA: 3' ugucgauacgGUCGUAGAACGGa 5' *:**|*|***:|||||||||||* target: 5' tttaccaccgTAGCATCTTGCCc 3'
NC_040268.1_27808	yes|down	rna-XM_027974685.1	yes|up	ZNF652	zinc finger protein 652, transcript variant X2	3665	3686	160	-37.33	miRNA: 3' ucAGCGAAGUUAGUACGGGUUa 5' ||||||||||:||:||:||:|* target: 5' agTCGCTTCAGTCGTGTCCGAc 3'
NC_040253.1_5757	yes|down	rna-XM_027974157.1	yes|down	SEPT9	septin 9, transcript variant X1	2995	3017	163	-21.01	miRNA: 3' ugucGAUACGGUCGUAGAACGGa 5' :***|*|*||::||*|||||||* target: 5' ggccCCAGGCTGGCTTCTTGCCc 3'
NC_040265.1_25116	yes|down	rna-XM_027971723.1	yes|down	MAP4K5	mitogen-activated protein kinase kinase kinase kinase 5, transcript variant X2	1408	1431	171	-22.86	miRNA: 3' uuGAUAUGUUGGA--GGAUGGAGu 5' *:|*||||*||||**||||||||* target: 5' tgCAATACCACCTCCCCTACCTCc 3'
NC_040265.1_25116	yes|down	rna-XM_012179764.2	yes|down	SMIM20	small integral membrane protein 20, transcript variant X1	637	657	166	-21.98	miRNA: 3' uuGAUAUGUUGGAGGAUGGAGu 5' *|:|||*||::||*|||||||* target: 5' taTTATTCAGTCT-CTACCTCt 3'
NC_040253.1_5757	yes|down	rna-XM_027964067.1	yes|down	CDK5RAP2	CDK5 regulatory subunit associated protein 2, transcript variant X1	3211	3234	160	-21.11	miRNA: 3' ugUCGAUACGGUC-GUAGAACGGa 5' *|||*|:**||*|*|||||||||* target: 5' ccAGATGACCCTGCCATCTTGCCa 3'
NC_040265.1_25116	yes|down	rna-XM_027971354.1	yes|down	PCGF3	polycomb group ring finger 3, transcript variant X2	2824	2846	165	-22.68	miRNA: 3' uugaUAUGUUGGA-GGAUGGAGu 5' :***|||:*||||*:|||||||| target: 5' gtaaATATTACCTGTCTACCTCa 3'
NC_040278.1_37604	yes|down	rna-XM_027964407.1	yes|up	FRMPD1	FERM and PDZ domain containing 1	4554	4575	162	-25.57	miRNA: 3' gacGUCAUGACAAGGGCGACGAu 5' :|*|||*||||***||||||||* target: 5' ttaCAG-ACTGCAGCCGCTGCTc 3'
NC_040253.1_5757	yes|down	rna-XM_027962629.1	yes|down	FGFR1	fibroblast growth factor receptor 1, transcript variant X1	1969	1990	163	-23.53	miRNA: 3' ugUCGAUACGGUCGUAGAACGGa 5' **||**|||**||:||||||||| target: 5' cgAGGCATG-GAGTATCTTGCCt 3'
NC_040265.1_25116	yes|down	rna-XM_027958896.1	yes|up	LOC114109639	MHC class I polypeptide-related sequence B-like, transcript variant X2	1442	1463	167	-23.58	miRNA: 3' uugauauGUUGGAGGAUGGAGu 5' *:**|**||*|||||||||||* target: 5' tgacaccCACCCTCCTACCTCc 3'
NC_040278.1_37604	yes|down	rna-XM_027975927.1	yes|down	QSOX1	quiescin sulfhydryl oxidase 1, transcript variant X1	112	135	164	-29.31	miRNA: 3' gaCGUC-AUGACAAGGGCGACGAu 5' ||||*|*|:|||*|*:|||||||: target: 5' ctGCTGATGCTGCTGTCGCTGCTg 3'
NC_040262.1_21346	yes|down	rna-XM_027976488.1	yes|up	MACROD2	mono-ADP ribosylhydrolase 2, transcript variant X1	3768	3790	169	-24.46	miRNA: 3' ugguuuUUCAAGUACGCCCAAAa 5' *|*:**|*||||||*|||||||| target: 5' ccagccATGTTCATTCGGGTTTt 3'
NC_040278.1_37604	yes|down	rna-XM_027958086.1	yes|up	IL17RC	interleukin 17 receptor C, transcript variant X1	896	918	160	-25.04	miRNA: 3' gacGUCAUGACAAGGGCGACGAu 5' |**|||*||****|||||||||* target: 5' cctCAGGACACGGCCCGCTGCTc 3'
NC_040265.1_25116	yes|down	rna-XM_027976504.1	yes|up	PFKFB3	6-phosphofructo-2-kinase/fructose-2,6-biphosphatase 3, transcript variant X1	1766	1786	160	-22.2	miRNA: 3' uugaUAUGUUGGAGGAUGGAGu 5' :|**||::::|||*|||||||* target: 5' gagcATGTGGCCT-CTACCTCc 3'
NC_040253.1_5757	yes|down	rna-XM_012102746.3	yes|down	LOXL4	lysyl oxidase like 4, transcript variant X2	2682	2704	173	-27.64	miRNA: 3' ugUCGAUACGGUCGUAGAACGGa 5' *::|:**||||||*||||||||* target: 5' ctGGTCTTGCCAGGATCTTGCCc 3'
NC_040261.1_18691	yes|down	rna-XM_027968191.1	yes|up	LOC114114091	tropomyosin alpha-3 chain-like, transcript variant X2	1155	1178	164	-20.66	miRNA: 3' ggUUUUCCAAG-CAAGUCCAAGAa 5' **||||*||*|*|||||||||:|* target: 5' aaAAAAAGTGCTGTTCAGGTTTTc 3'
NC_040253.1_5757	yes|down	rna-XM_027961313.1	yes|up	CACNA1H	calcium voltage-gated channel subunit alpha1 H	1259	1284	161	-23.38	miRNA: 3' uguCG-AUAC-GGU-CGUAGAACGGa 5' *|*||*|:||*|||*||*|||||||* target: 5' tctGCATGTGACCAGGCCTCTTGCCg 3'
NC_040278.1_37604	yes|down	rna-XM_027978190.1	yes|up	LRP3	LDL receptor related protein 3, transcript variant X1	1859	1880	167	-29.06	miRNA: 3' gaCGUCAUGACAAGGGCGACGAu 5' **||:|*:|*|*||||||||||: target: 5' gcGCGG-GCAGATCCCGCTGCTg 3'
NC_040253.1_5757	yes|down	rna-XM_027974159.1	yes|up	SEPT9	septin 9, transcript variant X1	2394	2416	163	-21.01	miRNA: 3' ugucGAUACGGUCGUAGAACGGa 5' :***|*|*||::||*|||||||* target: 5' ggccCCAGGCTGGCTTCTTGCCc 3'
NC_040278.1_37604	yes|down	rna-XM_012141929.3	yes|up	SPATS2L	spermatogenesis associated serine rich 2 like, transcript variant X3	1188	1212	163	-29.07	miRNA: 3' gaCGUC-A-UGACAAGGGCGACGAu 5' ||||||*|**|||*|*||||||||* target: 5' ctGCAGCTCCCTGCTGCCGCTGCTc 3'
NC_040268.1_27808	yes|down	rna-XM_012102077.3	yes|up	LGALS12	galectin 12, transcript variant X1	2228	2249	160	-37.33	miRNA: 3' ucAGCGAAGUUAGUACGGGUUa 5' ||||||||||:||:||:||:|* target: 5' agTCGCTTCAGTCGTGTCCGAc 3'
NC_040253.1_5757	yes|down	rna-XM_004003220.4	yes|down	PTX3	pentraxin 3	1007	1029	163	-22.02	miRNA: 3' ugucGAUACGGUCGUAGAACGGa 5' ****||*||**|||*|||||||| target: 5' tgcaCTCTGAGAGCCTCTTGCCt 3'
NC_040278.1_37604	yes|down	rna-XM_027971859.1	yes|down	DUOX1	dual oxidase 1	1697	1719	161	-23.66	miRNA: 3' gaCGUCAUGACAAGGGCGACGAu 5' **||*|*:|*|**|||||||||* target: 5' ggGCCGCGCAGGCCCCGCTGCTc 3'
NC_040278.1_37604	yes|down	rna-XM_027972826.1	yes|up	PTP4A3	protein tyrosine phosphatase type IVA, member 3	209	231	168	-29.25	miRNA: 3' gacGUCAUGACAAGGGCGACGAu 5' |**|*|*||*||*|||||||||: target: 5' catCTGCACCGTGCCCGCTGCTg 3'
NC_040278.1_37604	yes|down	rna-XM_027958811.1	yes|up	B3GALNT1	beta-1,3-N-acetylgalactosaminyltransferase 1 (globoside blood group), transcript variant X8	385	407	161	-25.23	miRNA: 3' gacgucAUGACAAGGGCGACGAu 5' ***:**|:|||*|*:|||||||: target: 5' gccttcTGCTGCTGTCGCTGCTg 3'
NC_040272.1_32155	yes|down	rna-XM_027978537.1	yes|down	DHX34	DExH-box helicase 34, transcript variant X1	5031	5053	164	-20.35	miRNA: 3' cggUUUUUCAAGUACGCCCAAAa 5' ||*||:||*|||||*:||||||| target: 5' gcaAAGAAATTCATTTGGGTTTt 3'
NC_040278.1_38402	yes|down	rna-XM_027968191.1	yes|up	LOC114114091	tropomyosin alpha-3 chain-like, transcript variant X2	1155	1178	164	-20.66	miRNA: 3' ggUUUUCCAAG-CAAGUCCAAGAa 5' **||||*||*|*|||||||||:|* target: 5' aaAAAAAGTGCTGTTCAGGTTTTc 3'
NC_040268.1_27808	yes|down	rna-XM_027963622.1	yes|up	BCORL1	BCL6 corepressor like 1, transcript variant X3	3968	3989	168	-21.67	miRNA: 3' ucAGCGAAGUUAGUACGGGUUa 5' **||||**|*|*|||||||||* target: 5' taTCGCAGCCACCATGCCCAAg 3'
NC_040265.1_25116	yes|down	rna-XM_004002471.4	yes|down	CDC42SE1	CDC42 small effector 1, transcript variant X1	985	1006	160	-21.83	miRNA: 3' uuGAUAUGUUGGAGGAUGGAGu 5' *:||:*:*|:|:*||||||||* target: 5' tgCTGAGAAGCTCCCTACCTCc 3'
NC_040265.1_25116	yes|down	rna-NM_001159757.1	yes|down	ADRB3	adrenoceptor beta 3	1905	1926	164	-24.9	miRNA: 3' uuGAUAUGUUGGAGGAUGGAGu 5' *|||:||*|**|*||||||||| target: 5' caCTGTAGACACACCTACCTCa 3'
NC_040278.1_37515	yes|down	rna-XM_012104744.3	yes|up	FLYWCH2	FLYWCH family member 2	404	425	162	-21.67	miRNA: 3' aguaAGGUU-CUG-CACGGUUa 5' ****|||||*|||*|||||||* target: 5' ggccTCCAAGGACAGTGCCAAa 3'
NC_040268.1_27808	yes|down	rna-XM_027960364.1	yes|down	PAPSS2	3'-phosphoadenosine 5'-phosphosulfate synthase 2	2388	2409	168	-20.68	miRNA: 3' ucAGCGAAGUUAGUACGGGUUa 5' **|:|:|*|**||||||||||* target: 5' ctTTGTTCCCCTCATGCCCAAa 3'
NC_040265.1_25116	yes|down	rna-XM_027968051.1	yes|up	LOC101117325	cat eye syndrome critical region protein 2	2291	2312	172	-28.29	miRNA: 3' uuGAUAUGUUGGAGGAUGGAGu 5' |||*||*|::|:|||||||||| target: 5' aaCAATCCGGCTTCCTACCTCa 3'
NC_040278.1_37515	yes|down	rna-XM_015095935.2	yes|down	CDC42SE2	CDC42 small effector 2, transcript variant X3	2700	2721	161	-25.03	miRNA: 3' agUAAGGUUC--UGCACGGUUa 5' *|||*|||||**|*|||||||| target: 5' acATGCCAAGGAAGGTGCCAAt 3'
NC_040265.1_25116	yes|down	rna-XM_027973422.1	yes|up	SLC52A2	solute carrier family 52 member 2, transcript variant X2	361	382	160	-22.75	miRNA: 3' uugauauguuGGAGGAUGGAGu 5' *:**:|*:**|||||||||||* target: 5' tggagtctccCCTCCTACCTCt 3'
NC_040253.1_5757	yes|down	rna-XM_015092381.2	yes|down	ADAMTS5	ADAM metallopeptidase with thrombospondin type 1 motif 5	1975	1997	178	-29.41	miRNA: 3' ugucgAUACGGUCGUAGAACGGa 5' *||**||||||:|::|||||||* target: 5' ccaaaTATGCCGGTGTCTTGCCc 3'
NC_040265.1_25116	yes|down	rna-XM_027977066.1	yes|down	ASXL1	ASXL transcriptional regulator 1, transcript variant X1	3806	3828	163	-25.94	miRNA: 3' uuGAUAUGUUGGAG-GAUGGAGu 5' :*||:*:*||:|||*|||||||: target: 5' gtCTGGGAAATCTCACTACCTCg 3'
NC_040268.1_27808	yes|down	rna-XM_012097332.3	yes|down	TRIM2	tripartite motif containing 2, transcript variant X1	594	615	170	-21.24	miRNA: 3' ucagCGAAGUUAGUACGGGUUa 5' :|**||*||*:||||||||||* target: 5' ggaaGCCTCTGTCATGCCCAAa 3'
NC_040265.1_25116	yes|down	rna-XM_027975961.1	yes|down	PRG4	proteoglycan 4	3213	3234	168	-23.49	miRNA: 3' uuGAUAUGUUGGAGGAUGGAGu 5' :*||:*||*:*||||||||||* target: 5' gcCTGAACCGACTCCTACCTCt 3'
NC_040252.1_2246	yes|down	rna-XM_015092582.2	yes|up	MME	membrane metalloendopeptidase, transcript variant X2	2395	2418	160	-21.4	miRNA: 3' cgGUUUUUCAAGUAC-GCCCAAAa 5' *|||:|||****|||*|||||||* target: 5' tcCAGAAAAGAAATGCCGGGTTTg 3'
NC_040265.1_25116	yes|down	rna-XM_027974822.1	yes|down	ULK2	unc-51 like autophagy activating kinase 2, transcript variant X3	3565	3587	161	-20.66	miRNA: 3' uugaUAUGUUG-GAGGAUGGAGu 5' **:*||||:::*:|:|||||||* target: 5' tttaATACGGTGTTTCTACCTCt 3'
NC_040278.1_37604	yes|down	rna-XM_012184727.3	yes|down	MPHOSPH8	M-phase phosphoprotein 8, transcript variant X1	2029	2052	167	-26.46	miRNA: 3' gacGUCAUGACAAGG-GCGACGAu 5' ||*|||*|||**|||*|||||||: target: 5' ctaCAGCACTCATCCACGCTGCTg 3'
NC_040265.1_25116	yes|down	rna-XM_027967510.1	yes|down	AGAP2	ArfGAP with GTPase domain, ankyrin repeat and PH domain 2, transcript variant X1	28	49	164	-23.73	miRNA: 3' uugauaUGUUGGAGGAUGGAGu 5' *:|*:*|||||**||||||||| target: 5' cgccggACAACGACCTACCTCa 3'
NC_040253.1_5757	yes|down	rna-XM_027967306.1	yes|down	SLC4A8	solute carrier family 4 member 8	5375	5397	171	-24.68	miRNA: 3' ugucGAUACGGUCGUAGAACGGa 5' *|**||*||||**|||||||||* target: 5' tcctCTCTGCCCCCATCTTGCCc 3'
NC_040278.1_37604	yes|down	rna-XM_027967270.1	yes|down	COL6A3	collagen type VI alpha 3 chain	3429	3453	162	-25.18	miRNA: 3' gacGUCAU-GAC-AAGGGCGACGAu 5' ***|||*|*|*|*||:||||||||: target: 5' ggtCAGGAGCGGCTTTCCGCTGCTg 3'
NC_040278.1_37515	yes|down	rna-XM_012179583.3	yes|up	CENPE	centromere protein E, transcript variant X5	7613	7636	160	-21.82	miRNA: 3' agUA-AGGUUCU---GCACGGUUa 5' **||*|||||||***:|||||||* target: 5' gaATGTCCAAGATCCTGTGCCAAa 3'
NC_040268.1_27808	yes|down	rna-XM_004003165.3	yes|down	RPL22L1	ribosomal protein L22 like 1	784	805	168	-29.54	miRNA: 3' ucAGCGAAGUUAGUACGGGUUa 5' |||:||||||:|::||:||||* target: 5' agTTGCTTCAGTTGTGTCCAAc 3'
NC_040265.1_25116	yes|down	rna-XM_027963238.1	yes|up	PHKA1	phosphorylase kinase regulatory subunit alpha 1, transcript variant X1	2340	2361	168	-26.09	miRNA: 3' uuGAUAUGUUGGAGGAUGGAGu 5' **|||*||*|*|*||||||||| target: 5' tcCTAAACTAGCCCCTACCTCa 3'
NC_040253.1_5757	yes|down	rna-XM_027971804.1	yes|down	NEDD4	neural precursor cell expressed, developmentally down-regulated 4, E3 ubiquitin protein ligase, transcript variant X1	3254	3276	161	-22.13	miRNA: 3' ugUCGAUACGGUCGUAGAACGGa 5' ::|*|*:||||**|*|||||||| target: 5' gtATCAGTGCCTCCCTCTTGCCt 3'
NC_040253.1_5757	yes|down	rna-XM_027972573.1	yes|down	SYNE1	spectrin repeat containing nuclear envelope protein 1, transcript variant X3	20312	20334	165	-23.4	miRNA: 3' ugUCGAUACGGUCGUAGAACGGa 5' **:|||:**|||**||||||||* target: 5' tgGGCTGAACCAAAATCTTGCCc 3'
NC_040278.1_37604	yes|down	rna-XM_027958774.1	yes|up	B3GALNT1	beta-1,3-N-acetylgalactosaminyltransferase 1 (globoside blood group), transcript variant X8	422	444	161	-25.23	miRNA: 3' gacgucAUGACAAGGGCGACGAu 5' ***:**|:|||*|*:|||||||: target: 5' gccttcTGCTGCTGTCGCTGCTg 3'
NC_040278.1_37515	yes|down	rna-XM_027958329.1	yes|down	GSTA1	glutathione S-transferase alpha 1	266	285	166	-21.15	miRNA: 3' agUAAGGUUCUGCACGGUUa 5' *::|||||:*|*|||||||| target: 5' atGTTCCAGCAAGTGCCAAt 3'
NC_040253.1_5757	yes|down	rna-XM_027957089.1	yes|down	ALPK3	alpha kinase 3, transcript variant X1	5536	5560	172	-23.98	miRNA: 3' ugUCGAUACGGUCG--UAGAACGGa 5' *||*:|||*|||||**||||||||* target: 5' tcATTTATCCCAGCTTATCTTGCCa 3'
NC_040278.1_37515	yes|down	rna-XM_027956914.1	yes|up	SLC25A1	solute carrier family 25 member 1	994	1017	161	-21.16	miRNA: 3' agUAAGGU----UCUGCACGGUUa 5' **||||||****||*||||||||* target: 5' caATTCCAGTGCAGTCGTGCCAAa 3'
NC_040253.1_5757	yes|down	rna-XM_027966505.1	yes|down	ASAP2	ArfGAP with SH3 domain, ankyrin repeat and PH domain 2, transcript variant X1	3058	3081	160	-20.82	miRNA: 3' ugucgaUACGGUCGU-AGAACGGa 5' *:**:*:|*||||:|*|||||||* target: 5' tttttgGTACCAGTACTCTTGCCa 3'
NC_040268.1_27808	yes|down	rna-XM_004023416.4	yes|up	HCAR2	hydroxycarboxylic acid receptor 2	118	139	164	-37.32	miRNA: 3' ucAGCGAAGUUAGUACGGGUUa 5' ||||||||||:|||||:||:|* target: 5' agTCGCTTCAGTCATGTCCGAc 3'
NC_040262.1_21346	yes|down	rna-XM_015094638.2	yes|up	PCBP2	poly(rC) binding protein 2, transcript variant X1	1723	1745	165	-24	miRNA: 3' ugGUUUUUCAAGUACGCCCAAAa 5' **||:*:|*||||||:||||||| target: 5' caCAGTGATTTCATGTGGGTTTt 3'
NC_040278.1_37507	yes|down	rna-XM_004016962.4	yes|up	RAB3C	RAB3C, member RAS oncogene family, transcript variant X1	7423	7442	166	-24.68	miRNA: 3' agUAAGGUUCUGCACGGUUa 5' *|||*:*||||:|||||||| target: 5' acATGTGAAGATGTGCCAAt 3'
NC_040265.1_25116	yes|down	rna-XM_027976087.1	yes|up	FAM189B	family with sequence similarity 189 member B, transcript variant X1	2817	2838	160	-23.16	miRNA: 3' uugauauguuGGAGGAUGGAGu 5' *|:|***:**|||||||||||* target: 5' tattcgtttcCCTCCTACCTCt 3'
NC_040278.1_37604	yes|down	rna-XM_027958845.1	yes|down	BAG6	BCL2 associated athanogene 6, transcript variant X10	2335	2357	166	-29.67	miRNA: 3' gacguCAUGACAAGGGCGACGAu 5' **|**||:|||**|:|||||||: target: 5' agggtGTGCTGAGCTCGCTGCTg 3'
NC_040253.1_5757	yes|down	rna-XM_015095307.2	yes|down	HERPUD2	HERPUD family member 2, transcript variant X1	1820	1840	168	-25.2	miRNA: 3' uguCGAUACGGUCGUAGAACGGa 5' ***||||*|*:|||||||||||* target: 5' tgtGCTA-G-TAGCATCTTGCCc 3'
NC_040261.1_18691	yes|down	rna-XM_004013802.4	yes|down	PDPN	podoplanin	1122	1144	173	-26.1	miRNA: 3' ggUUUUCCAAGCAAGUCCAAGAa 5' ||||||*|||||||*|||||:|| target: 5' ccAAAAAGTTCGTTAAGGTTTTt 3'
NC_040278.1_37604	yes|down	rna-XM_027966126.1	yes|up	VAV2	vav guanine nucleotide exchange factor 2, transcript variant X1	3109	3132	164	-25.27	miRNA: 3' gaCGUCAUGAC-AAGGGCGACGAu 5' |*||**|*|||**||||||||||* target: 5' caGCCCTCCTGCATCCCGCTGCTc 3'
NC_040265.1_25116	yes|down	rna-XM_027976900.1	yes|up	OPRL1	opioid related nociceptin receptor 1, transcript variant X2	2130	2150	161	-29.15	miRNA: 3' uugauauGUUGGAGGAUGGAGu 5' **:*:**|||||*||||||||| target: 5' tctagctCAACC-CCTACCTCa 3'
NC_040253.1_5757	yes|down	rna-XM_012100761.2	yes|down	ENPP5	ectonucleotide pyrophosphatase/phosphodiesterase 5 (putative), transcript variant X2	959	981	163	-27.94	miRNA: 3' ugucgauaCGGUCGUAGAACGGa 5' ********|||:*|||||||||* target: 5' cgccagtgGCCGCCATCTTGCCc 3'
NC_040278.1_37515	yes|down	rna-XM_027959488.1	yes|up	DHCR7	7-dehydrocholesterol reductase, transcript variant X2	223	241	161	-21.24	miRNA: 3' aguaaGGUUCUGCACGGUUa 5' |*|**||||||*|||||||* target: 5' taaaaCCAAGA-GTGCCAAc 3'
NC_040278.1_37604	yes|down	rna-XM_027974179.1	yes|up	TMC6	transmembrane channel like 6, transcript variant X1	1045	1067	165	-29.48	miRNA: 3' gacgucAUGACAAGGGCGACGAu 5' |**::*|:|||*|*||||||||: target: 5' ccctgcTGCTGCTGCCGCTGCTg 3'
NC_040265.1_25116	yes|down	rna-XM_012159642.3	yes|up	IGF1	insulin like growth factor 1, transcript variant X1	1966	1988	174	-27.75	miRNA: 3' uugAUAUGUUGGA-GGAUGGAGu 5' *|*|||::||:||*||||||||| target: 5' caaTATGTAATCTACCTACCTCa 3'
NC_040253.1_6410	yes|down	rna-XM_015094638.2	yes|up	PCBP2	poly(rC) binding protein 2, transcript variant X1	1723	1745	165	-24	miRNA: 3' cgGUUUUUCAAGUACGCCCAAAa 5' **||:*:|*||||||:||||||| target: 5' caCAGTGATTTCATGTGGGTTTt 3'
NC_040278.1_37604	yes|down	rna-XM_027965386.1	yes|down	NKAIN1	sodium/potassium transporting ATPase interacting 1, transcript variant X1	38	61	160	-30.14	miRNA: 3' gaCGUCAUGACAAGG-GCGACGau 5' **|||||:|||*||:*||||||** target: 5' ggGCAGTGCTGCTCTGCGCTGCgc 3'
NC_040265.1_25116	yes|down	rna-XM_027976083.1	yes|down	FAM189B	family with sequence similarity 189 member B, transcript variant X1	2822	2843	160	-23.16	miRNA: 3' uugauauguuGGAGGAUGGAGu 5' *|:|***:**|||||||||||* target: 5' tattcgtttcCCTCCTACCTCt 3'
NC_040265.1_25116	yes|down	rna-XM_012159651.3	yes|up	IGF1	insulin like growth factor 1, transcript variant X1	1724	1746	174	-27.75	miRNA: 3' uugAUAUGUUGGA-GGAUGGAGu 5' *|*|||::||:||*||||||||| target: 5' caaTATGTAATCTACCTACCTCa 3'
NC_040272.1_32155	yes|down	rna-XM_012101016.3	yes|up	MME	membrane metalloendopeptidase, transcript variant X2	2554	2577	160	-21.4	miRNA: 3' cgGUUUUUCAAGUAC-GCCCAAAa 5' *|||:|||****|||*|||||||* target: 5' tcCAGAAAAGAAATGCCGGGTTTg 3'
NC_040253.1_5757	yes|down	rna-XM_027971961.1	yes|up	SMOC1	SPARC related modular calcium binding 1, transcript variant X1	2442	2465	160	-22.57	miRNA: 3' ugUCGAUACGGUCGU-AGAACGGa 5' **|*|*|**||||:|*|||||||| target: 5' caACCCACTCCAGTACTCTTGCCt 3'
NC_040268.1_27808	yes|down	rna-XM_027974629.1	yes|down	ARHGAP23	Rho GTPase activating protein 23, transcript variant X1	515	537	168	-20.82	miRNA: 3' ucagcGA-AGUUAGUACGGGUUa 5' *|***||*||*|||||||||||* target: 5' tggaaCTCTCCATCATGCCCAAg 3'
NC_040268.1_27808	yes|down	rna-XM_012105023.3	yes|down	MTR	5-methyltetrahydrofolate-homocysteine methyltransferase, transcript variant X1	3677	3698	165	-20.41	miRNA: 3' ucagcGAAGUUAGUACGGGUUa 5' |****||*|:||*||||||||* target: 5' aaggtCTACGATGATGCCCAAa 3'
NC_040278.1_37604	yes|down	rna-XM_027962733.1	yes|down	PSD3	pleckstrin and Sec7 domain containing 3, transcript variant X1	1518	1541	160	-24.89	miRNA: 3' gaCGUCAUGACA-AGGGCGACGAu 5' **|*|||*:*||**|||||||||: target: 5' aaGAAGTTTAGTCGCCCGCTGCTg 3'
NC_040268.1_27808	yes|down	rna-XM_015096802.2	yes|down	RASL12	RAS like family 12	2201	2222	164	-31.31	miRNA: 3' ucAGCGAAGUUAGUACGGGUUa 5' ||||*|||:|:||:|||||:|* target: 5' agTCACTTTAGTCGTGCCCGAc 3'
NC_040265.1_25116	yes|down	rna-XM_027960128.1	yes|down	NAV2	neuron navigator 2, transcript variant X6	6964	6985	160	-20.49	miRNA: 3' uuGAUAUGUUGGAGGAUGGAGu 5' *|||**|:*|:|*||||||||* target: 5' taCTCAATCATCCCCTACCTCc 3'
NC_040265.1_25116	yes|down	rna-XM_004009597.3	yes|down	ARSJ	arylsulfatase family member J	469	488	165	-24.92	miRNA: 3' uuGAUAUGUUGGAGGAUGGAGu 5' :||*||:||||**||||||||| target: 5' gaCAATGCAAC--CCTACCTCa 3'
NC_040261.1_18691	yes|down	rna-XM_012104232.3	yes|down	DCUN1D3	defective in cullin neddylation 1 domain containing 3, transcript variant X3	3479	3502	162	-20.3	miRNA: 3' gguuUUCCAAGCA-AGUCCAAGAa 5' ::**||||*||*|**||||||||* target: 5' ttctAAGGGTCTTAGCAGGTTCTg 3'
NC_040265.1_25116	yes|down	rna-XM_012165623.3	yes|down	ITSN2	intersectin 2, transcript variant X2	2513	2534	164	-21.54	miRNA: 3' uuGAUAUGUUGGAGGAUGGAGu 5' **|||*|**|:||*|||||||| target: 5' tcCTACAGTATCTGCTACCTCa 3'
NC_040278.1_37604	yes|down	rna-NM_001009400.2	yes|down	TGFB1	transforming growth factor beta 1, transcript variant X1	26	48	168	-27.44	miRNA: 3' gacGUCAUGACAAGGGCGACGAu 5' :**|:*|:|||*|*||||||||: target: 5' tgcCGCTGCTGCTGCCGCTGCTg 3'
NC_040252.1_2246	yes|down	rna-XM_027978537.1	yes|down	DHX34	DExH-box helicase 34, transcript variant X1	5031	5053	164	-20.35	miRNA: 3' cggUUUUUCAAGUACGCCCAAAa 5' ||*||:||*|||||*:||||||| target: 5' gcaAAGAAATTCATTTGGGTTTt 3'
NC_040265.1_25116	yes|down	rna-XM_027977733.1	yes|up	MVD	mevalonate diphosphate decarboxylase	878	899	163	-24.19	miRNA: 3' uugauauGUUGGAGGAUGGAGu 5' **|****|*|:||||||||||| target: 5' ttcccgcCCATCTCCTACCTCa 3'
NC_040262.1_21346	yes|down	rna-XM_027975507.1	yes|down	SPECC1	sperm antigen with calponin homology and coiled-coil domains 1	6024	6047	164	-21.83	miRNA: 3' ugguuuUUCAAGUA-CGCCCAAAa 5' :*|***|:*|||||*||||||||* target: 5' ggccccAGCTTCATGGCGGGTTTc 3'
NC_040278.1_37604	yes|down	rna-XM_027964399.1	yes|up	GABBR2	gamma-aminobutyric acid type B receptor subunit 2	74	96	165	-27.11	miRNA: 3' gacgucAUGACAAGGGCGACGAu 5' :**:**|:|||*|*||||||||: target: 5' tgctccTGCTGCTGCCGCTGCTg 3'
NC_040278.1_37604	yes|down	rna-XM_027961313.1	yes|up	CACNA1H	calcium voltage-gated channel subunit alpha1 H	4780	4803	168	-26.77	miRNA: 3' gaCGUC-AUGACAAGGGCGACGAu 5' *|||:|*|*|||*||*|||||||: target: 5' atGCGGATCCTGGTCACGCTGCTg 3'
NC_040278.1_38402	yes|down	rna-XM_004002804.4	yes|down	APP	amyloid beta precursor protein, transcript variant X1	3352	3374	177	-24.85	miRNA: 3' ggUUUUCCAAGCAAGUCCAAGAa 5' **||:||||***||||||||||| target: 5' aaAAGAGGTAGATTCAGGTTCTt 3'
NC_040278.1_38402	yes|down	rna-XM_027961313.1	yes|up	CACNA1H	calcium voltage-gated channel subunit alpha1 H	108	131	160	-21.83	miRNA: 3' ggUUUUCCA-AGCAAGUCCAAGAa 5' **|:||**|**||*|||||||||| target: 5' agAGAACCTGGCGGTCAGGTTCTt 3'
NC_040278.1_37604	yes|down	rna-XM_027971257.1	yes|up	ABLIM2	actin binding LIM protein family member 2, transcript variant X16	289	311	169	-27.38	miRNA: 3' gaCGUCAUGACAAGGGCGACGAu 5' **||*|||:*|**|||||||||* target: 5' agGCTGTATGGGACCCGCTGCTt 3'
NC_040278.1_38402	yes|down	rna-XM_004013802.4	yes|down	PDPN	podoplanin	1122	1144	173	-26.1	miRNA: 3' ggUUUUCCAAGCAAGUCCAAGAa 5' ||||||*|||||||*|||||:|| target: 5' ccAAAAAGTTCGTTAAGGTTTTt 3'
NC_040265.1_25116	yes|down	rna-XM_027973652.1	yes|down	SHISA2	shisa family member 2	2621	2642	160	-25.32	miRNA: 3' uuGAUAUGUUGGAGGAUGGAGu 5' ||||:||:*||||*||||:||* target: 5' aaCTGTATCACCTGCTACTTCt 3'
NC_040261.1_18691	yes|down	rna-XM_012104222.3	yes|down	DCUN1D3	defective in cullin neddylation 1 domain containing 3, transcript variant X3	3516	3539	162	-20.3	miRNA: 3' gguuUUCCAAGCA-AGUCCAAGAa 5' ::**||||*||*|**||||||||* target: 5' ttctAAGGGTCTTAGCAGGTTCTg 3'
NC_040278.1_37604	yes|down	rna-XM_027968499.1	yes|up	SNX13	sorting nexin 13, transcript variant X1	96	117	166	-27.2	miRNA: 3' gacGUCAUGACAAGGGCGACGAu 5' ***|||*:|*|||::|||||||: target: 5' gctCAG-GCAGTTTTCGCTGCTg 3'
NC_040265.1_25116	yes|down	rna-XM_027960127.1	yes|up	NAV2	neuron navigator 2, transcript variant X6	6973	6994	160	-20.49	miRNA: 3' uuGAUAUGUUGGAGGAUGGAGu 5' *|||**|:*|:|*||||||||* target: 5' taCTCAATCATCCCCTACCTCc 3'
NC_040278.1_37604	yes|down	rna-XM_027973923.1	yes|down	CYB561	cytochrome b-561, transcript variant X1	896	918	160	-22.15	miRNA: 3' gacGUCAUGACAAGGGCGACGAu 5' :**|*||*|*|**|||||||||: target: 5' tgtCCGTCCCGCACCCGCTGCTg 3'
NC_040278.1_37604	yes|down	rna-XM_012094983.3	yes|up	UPK1B	uroplakin 1B	229	250	162	-24.02	miRNA: 3' gacGUCAUGACAAGGGCGACGAu 5' ***|||**||*|*|||||||||* target: 5' acaCAG-CCTCTACCCGCTGCTt 3'
NC_040253.1_5757	yes|down	rna-XM_027960298.1	yes|down	LOXL4	lysyl oxidase like 4, transcript variant X2	2709	2731	173	-27.64	miRNA: 3' ugUCGAUACGGUCGUAGAACGGa 5' *::|:**||||||*||||||||* target: 5' ctGGTCTTGCCAGGATCTTGCCc 3'
NC_040253.1_5757	yes|down	rna-XM_027970933.1	yes|up	WDR19	WD repeat domain 19, transcript variant X4	2231	2255	162	-20.87	miRNA: 3' ugucGAUACGGUC--GUAGAACGGa 5' |***:|*||*|||**|||||||||* target: 5' aatcTTCTGGCAGGACATCTTGCCa 3'
NC_040278.1_37507	yes|down	rna-XM_027965596.1	yes|down	LOC101108197	NBL1, DAN family BMP antagonist, transcript variant X2	1014	1033	170	-25.9	miRNA: 3' agUAAGGUUCUGCACGGUUa 5' *||||||||**:|||||||* target: 5' gcATTCCAAACTGTGCCAAg 3'
NC_040278.1_37604	yes|down	rna-XM_027967068.1	yes|up	INPP4A	inositol polyphosphate-4-phosphatase type I A, transcript variant X1	2120	2142	169	-29.67	miRNA: 3' gaCGUCAUGACAAGGGCGACGAu 5' **|*:|**||||*|||||||||: target: 5' gcGAGGCCCTGTACCCGCTGCTg 3'
NC_040278.1_37605	yes|down	rna-XM_027971005.1	yes|up	SRD5A3	steroid 5 alpha-reductase 3, transcript variant X1	948	966	168	-21	miRNA: 3' agUCAAUAGUUAGACAGUGu 5' |:||||||:|:*|||||||* target: 5' ttAGTTATTAG-CTGTCACc 3'
NC_040265.1_25116	yes|down	rna-XM_027967782.1	yes|up	BICD1	BICD cargo adaptor 1, transcript variant X3	368	388	163	-22.93	miRNA: 3' uugauAUGUUGGAGGAUGGAGu 5' *****|||**|||||||||||* target: 5' ccggtTAC-CCCTCCTACCTCc 3'
NC_040278.1_37604	yes|down	rna-XM_004013618.4	yes|down	SUSD4	sushi domain containing 4	1096	1117	163	-25.63	miRNA: 3' gaCGUCAUGACAAGGGCGACGAu 5' |*||*||:|||*|**|||||||: target: 5' caGC-GTGCTGCTGGCGCTGCTg 3'
NC_040253.1_5757	yes|down	rna-XM_027972569.1	yes|down	SYNE1	spectrin repeat containing nuclear envelope protein 1, transcript variant X3	19916	19938	165	-23.4	miRNA: 3' ugUCGAUACGGUCGUAGAACGGa 5' **:|||:**|||**||||||||* target: 5' tgGGCTGAACCAAAATCTTGCCc 3'
NC_040265.1_25116	yes|down	rna-XM_027962377.1	yes|down	NDST2	N-deacetylase and N-sulfotransferase 2, transcript variant X3	1915	1935	178	-25.34	miRNA: 3' uuGAUAUGUUGGAGGAUGGAGu 5' :*|||||*||*||||||||||* target: 5' gcCTATAGAA-CTCCTACCTCc 3'
NC_040253.1_5757	yes|down	rna-XM_015092088.2	yes|down	LRRC8B	leucine rich repeat containing 8 VRAC subunit B	5086	5109	160	-22.57	miRNA: 3' ugUCGAUACGGUCGU-AGAACGGa 5' **|*|*|**||||:|*|||||||| target: 5' caACCCACTCCAGTATTCTTGCCt 3'
NC_040278.1_37604	yes|down	rna-XM_015094600.2	yes|down	PLXNC1	plexin C1	44	66	169	-24.91	miRNA: 3' gaCGUCAUGACAAGGGCGACGAu 5' |*||*|*:|||*|*||||||||* target: 5' ccGCCGCGCTGCTGCCGCTGCTt 3'
NC_040268.1_27808	yes|down	rna-XM_004005100.4	yes|down	TRIM63	tripartite motif containing 63, transcript variant X1	2109	2129	166	-32.64	miRNA: 3' ucAGCGAAGUUAGUACGGGUUa 5' ||||||*|||:|||||:||||* target: 5' agTCGC-TCAGTCATGTCCAAc 3'
NC_040278.1_37604	yes|down	rna-XM_027973308.1	yes|down	PLEC	plectin, transcript variant X1	3320	3341	174	-30.09	miRNA: 3' gacGUCAUGACAAGGGCGACGAu 5' ***|||*:||||*|||||||||* target: 5' gccCAG-GCTGTGCCCGCTGCTc 3'
NC_040253.1_5757	yes|down	rna-XM_027972005.1	yes|up	ELMSAN1	ELM2 and Myb/SANT domain containing 1, transcript variant X2	4213	4234	162	-21.8	miRNA: 3' uguCGAUACGGUCGUAGAACGGa 5' *|*|||*||||**::|||||||* target: 5' cctGCT-TGCCTTTGTCTTGCCc 3'
NC_040265.1_25116	yes|down	rna-XM_027973082.1	yes|up	ZNF704	zinc finger protein 704, transcript variant X1	1444	1465	160	-22.03	miRNA: 3' uugauaUGUUGGAGGAUGGAGu 5' :*:***||*|||*:|||||||: target: 5' gctcccACCACCCTCTACCTCg 3'
NC_040278.1_37604	yes|down	rna-XM_027978306.1	yes|down	LTBP4	latent transforming growth factor beta binding protein 4, transcript variant X1	147	170	160	-24.94	miRNA: 3' gaCGUCAUGAC-AAGGGCGACGAu 5' |*|::*|*|||*||*:|||||||: target: 5' cgGTGCTCCTGCTTGTCGCTGCTg 3'
NC_040278.1_37604	yes|down	rna-XM_027958844.1	yes|down	BAG6	BCL2 associated athanogene 6, transcript variant X10	2353	2375	166	-29.67	miRNA: 3' gacguCAUGACAAGGGCGACGAu 5' **|**||:|||**|:|||||||: target: 5' agggtGTGCTGAGCTCGCTGCTg 3'
NC_040278.1_37604	yes|down	rna-XM_015092150.2	yes|up	NTNG1	netrin G1, transcript variant X5	2980	3002	160	-24.15	miRNA: 3' gacGUCAUGACAAGGGCGACGAu 5' |**|*|*:|||*|*:|||||||: target: 5' cccCCGCGCTGCTGTCGCTGCTg 3'
NC_040265.1_25116	yes|down	rna-XM_012181719.3	yes|up	ARID4A	AT-rich interaction domain 4A, transcript variant X1	3237	3260	171	-22.69	miRNA: 3' uuGAUAUGUUGGA--GGAUGGAGu 5' **||||*|*||||**||||||||* target: 5' ttCTATTCCACCTGCCCTACCTCc 3'
NC_040265.1_25116	yes|down	rna-XM_015092222.2	yes|down	PLEKHO1	pleckstrin homology domain containing O1, transcript variant X1	570	590	163	-25.89	miRNA: 3' uugauAUGUUGGAGGAUGGAGu 5' :****|*||||||*|||||||| target: 5' gtggcTTCAACCT-CTACCTCa 3'
NC_040278.1_37515	yes|down	rna-XM_027979384.1	yes|down	MICALCL	MICAL C-terminal like, transcript variant X2	458	477	173	-25	miRNA: 3' aguAAGGUUCUGCACGGUUa 5' ||*|||::||:||||||||* target: 5' tctTTCTGAGGCGTGCCAAa 3'
NC_040253.1_5757	yes|down	rna-XM_027965930.1	yes|up	OTOGL	otogelin like	2328	2350	160	-22.57	miRNA: 3' ugucGAUACGGU-CGUAGAACGGa 5' *::*||:|||*|*||*|||||||* target: 5' ctgcCTGTGCAATGC-TCTTGCCc 3'
NC_040278.1_37604	yes|down	rna-XM_004013206.4	yes|down	CCL1	C-C motif chemokine ligand 1	105	127	161	-26.86	miRNA: 3' gaCGUCAUGACAAGGGCGACGAu 5' |*|||*|:*|||*||:||||||: target: 5' ccGCACTGGTGTGCCTGCTGCTg 3'
NC_040278.1_37604	yes|down	rna-XM_027959938.1	yes|up	CDHR5	cadherin related family member 5, transcript variant X1	43	65	173	-30.26	miRNA: 3' gacgucAUGACAAGGGCGACGAu 5' **|:**|:|||*||||||||||: target: 5' gggtccTGCTGCTCCCGCTGCTg 3'
NC_040278.1_37604	yes|down	rna-XM_027962732.1	yes|down	PSD3	pleckstrin and Sec7 domain containing 3, transcript variant X1	2959	2982	160	-24.89	miRNA: 3' gaCGUCAUGACA-AGGGCGACGAu 5' **|*|||*:*||**|||||||||: target: 5' aaGAAGTTTAGTCGCCCGCTGCTg 3'
NC_040265.1_25116	yes|down	rna-XM_012097979.3	yes|down	CMKLR1	chemerin chemokine-like receptor 1, transcript variant X2	1090	1111	161	-23.18	miRNA: 3' uuGAUAUGU-UGGAGGAUGGAGu 5' **|||**||*:|||:|||||||* target: 5' ccCTA-CCACGCCTTCTACCTCc 3'
NC_040265.1_25116	yes|down	rna-XM_027974130.1	yes|down	RHBDF2	rhomboid 5 homolog 2, transcript variant X1	3179	3199	162	-26.96	miRNA: 3' uuGAUAUGUUGGAGGAUGGAGu 5' *:||:**||:||*||||||||* target: 5' cgCTGCTCAGCC-CCTACCTCc 3'
NC_040272.1_32155	yes|down	rna-XM_027976488.1	yes|up	MACROD2	mono-ADP ribosylhydrolase 2, transcript variant X1	3768	3790	169	-26.4	miRNA: 3' cgguuuUUCAAGUACGCCCAAAa 5' *|*:**|*||||||*|||||||| target: 5' ccagccATGTTCATTCGGGTTTt 3'
NC_040265.1_25116	yes|down	rna-XM_012101771.2	yes|up	NAV2	neuron navigator 2, transcript variant X6	5672	5693	160	-20.49	miRNA: 3' uuGAUAUGUUGGAGGAUGGAGu 5' *|||**|:*|:|*||||||||* target: 5' taCTCAATCATCCCCTACCTCc 3'
NC_040278.1_37604	yes|down	rna-XM_027973409.1	yes|down	LRRC14	leucine rich repeat containing 14, transcript variant X5	385	406	161	-22.33	miRNA: 3' gacgucauGACAAGGGCGACGAu 5' |**:*|**||*|||||||||||* target: 5' cacttggcCT-TTCCCGCTGCTc 3'
NC_040278.1_37507	yes|down	rna-XM_027965595.1	yes|down	LOC101108197	NBL1, DAN family BMP antagonist, transcript variant X2	954	973	170	-25.9	miRNA: 3' agUAAGGUUCUGCACGGUUa 5' *||||||||**:|||||||* target: 5' gcATTCCAAACTGTGCCAAg 3'
NC_040278.1_37507	yes|down	rna-XM_015092709.2	yes|down	ETS2	ETS proto-oncogene 2, transcription factor, transcript variant X1	271	290	170	-23.83	miRNA: 3' agUAAGGUUCUGCACGGUUa 5' *||*||||:||*|||||||* target: 5' acACTCCAGGAAGTGCCAAc 3'
NC_040278.1_37604	yes|down	rna-XM_027971814.1	yes|up	PIGBOS1	PIGB opposite strand 1, transcript variant X2	470	492	168	-31.42	miRNA: 3' gacGUCAUGACAAGGGCGACGAu 5' ***|*||||||||*|:||||||: target: 5' gaaCTGTACTGTTGCTGCTGCTg 3'
NC_040253.1_5757	yes|down	rna-XM_027972085.1	yes|down	ALKBH1	alkB homolog 1, histone H2A dioxygenase, transcript variant X1	1470	1488	160	-27.65	miRNA: 3' ugUCGAUACGGUCGUAGAACGGa 5' *||||||||:|****|||||||| target: 5' ccAGCTATGTC----TCTTGCCt 3'
NC_040261.1_18691	yes|down	rna-XM_012176935.2	yes|up	SNX7	sorting nexin 7, transcript variant X1	2363	2386	164	-30.61	miRNA: 3' ggUUUUCC-AAGCAAGUCCAAGAa 5' *:||||||*|||||||||||*||| target: 5' gtAAAAGGCTTCGTTCAGGTACTt 3'
NC_040278.1_37604	yes|down	rna-XM_027962022.1	yes|down	LUC7L	LUC7 like, transcript variant X1	82	104	160	-25.98	miRNA: 3' gacGUCAUGACAAGGGCGACGAu 5' |**|:*|:|*|*|*||||||||: target: 5' cgcCGCTGCCGCTGCCGCTGCTg 3'
NC_040278.1_37605	yes|down	rna-XM_027963303.1	yes|down	ACSL4	acyl-CoA synthetase long chain family member 4, transcript variant X1	415	434	163	-20.62	miRNA: 3' agucaAUAGUUAGACAGUGu 5' *:***||||:*||||||||: target: 5' gtccaTATCGTTCTGTCACg 3'
NC_040268.1_27808	yes|down	rna-XM_027971962.1	yes|up	SMOC1	SPARC related modular calcium binding 1, transcript variant X1	1099	1119	161	-23.32	miRNA: 3' ucaGCGAAGUUAGUACGGGUUa 5' |**||||*|*:|*||||||||| target: 5' acaCGCTAC-GTGATGCCCAAt 3'
NC_040261.1_18691	yes|down	rna-XM_027979379.1	yes|up	TEAD1	TEA domain transcription factor 1, transcript variant X1	2953	2978	160	-23.62	miRNA: 3' ggUUUUCCAAGCAAG---UCCAAGAa 5' |*||*|||||||||:***|||||:|* target: 5' caAATAGGTTCGTTTGGGAGGTTTTc 3'
NC_040278.1_38402	yes|down	rna-XM_027971707.1	yes|down	SH3GLB1	SH3 domain containing GRB2 like, endophilin B1, transcript variant X3	3984	4004	165	-20.75	miRNA: 3' gguUUUCCAAGCAAGUCCAAGAa 5' ***||||||*:||**|||||||| target: 5' ggtAAAGGTCTGT--AGGTTCTt 3'
NC_040278.1_37604	yes|down	rna-XM_027958798.1	yes|up	B3GALNT1	beta-1,3-N-acetylgalactosaminyltransferase 1 (globoside blood group), transcript variant X8	445	467	161	-25.23	miRNA: 3' gacgucAUGACAAGGGCGACGAu 5' ***:**|:|||*|*:|||||||: target: 5' gccttcTGCTGCTGTCGCTGCTg 3'
NC_040253.1_5757	yes|down	rna-XM_004011634.4	yes|up	PHF20L1	PHD finger protein 20 like 1, transcript variant X2	10713	10737	160	-21.21	miRNA: 3' ugUCGAUAC--GGUCGUAGAACGGa 5' *:|*|||||**|:*|:*|||||||| target: 5' ttAACTATGTTCTTGTTTCTTGCCt 3'
NC_040278.1_37605	yes|down	rna-XM_027966719.1	yes|down	LOC114113917	N6-adenosine-methyltransferase non-catalytic subunit-like	1987	2004	163	-26.27	miRNA: 3' agUCAAUAGUUAGACAGUGu 5' *|||||:|||**|||||||: target: 5' gcAGTTGTCA--CTGTCACg 3'
NC_040278.1_37604	yes|down	rna-XM_027958790.1	yes|up	B3GALNT1	beta-1,3-N-acetylgalactosaminyltransferase 1 (globoside blood group), transcript variant X8	518	540	161	-25.23	miRNA: 3' gacgucAUGACAAGGGCGACGAu 5' ***:**|:|||*|*:|||||||: target: 5' gccttcTGCTGCTGTCGCTGCTg 3'
NC_040253.1_5757	yes|down	rna-XM_004014721.4	yes|up	SIGLEC1	sialic acid binding Ig like lectin 1	1229	1251	161	-24.26	miRNA: 3' ugUCGAUACGGUCGUAGAACGGa 5' |*:|*||||**:|*:|||||||| target: 5' agGGGTATGAAGGGGTCTTGCCt 3'
NC_040278.1_37515	yes|down	rna-XM_027969959.1	yes|down	CDC42SE2	CDC42 small effector 2, transcript variant X3	2553	2574	161	-25.03	miRNA: 3' agUAAGGUUC--UGCACGGUUa 5' *|||*|||||**|*|||||||| target: 5' acATGCCAAGGAAGGTGCCAAt 3'
oar-miR-134-5p	yes|down	MSTRG.24805.1	yes|up	WDR6	WD repeat domain 6, transcript variant X2	4385	4406	164	-25.29	miRNA: 3' gggaGACCAGU-UGGUCAGUGu 5' **:*||||*|:*|||||||||* target: 5' ggtgCTGGGCGCACCAGTCACt 3'
oar-miR-134-5p	yes|down	MSTRG.6810.1	yes|down	LOXL3	lysyl oxidase like 3, transcript variant X4	4815	4835	163	-29.33	miRNA: 3' ggGAGACCAGUUGGUCAGUGu 5' |||*:|||**:|||||||||* target: 5' ccCCTTGGAAGACCAGTCACc 3'
oar-miR-134-5p	yes|down	MSTRG.25440.1	yes|down	LOC114108679	steroid 21-hydroxylase, transcript variant X1	3540	3562	173	-28.52	miRNA: 3' ggGAG-ACCAGU-UGGUCAGUGu 5' **|||*||||||*|:|||||||* target: 5' aaCTCGTGGTCACATCAGTCACc 3'
oar-miR-493-3p	yes|down	MSTRG.10913.1	yes|down	GPX3	glutathione peroxidase 3	3288	3309	162	-21.88	miRNA: 3' ggacCGUGUGUCAUCUGGAAGu 5' :|**|||*|:|*|*|||||||* target: 5' tcctGCAGATACTTGACCTTCt 3'
oar-miR-493-3p	yes|down	MSTRG.16270.7	yes|up	CBX1	chromobox 1, transcript variant X3	12696	12719	163	-28.99	miRNA: 3' ggACCGUGU--GUCAUCUGGAAGu 5' |||||:|||**|**|:|||||||* target: 5' ccTGGTACAGGCTCTGGACCTTCt 3'
oar-miR-134-5p	yes|down	MSTRG.25842.1	yes|up	GPLD1	glycosylphosphatidylinositol specific phospholipase D1	1751	1769	160	-28.87	miRNA: 3' ggGAGACCAGUUGGUCAGUGu 5' :*||||||*:**||||||||| target: 5' taCTCTGGCT--CCAGTCACa 3'
NC_040278.1_37507	yes|down	MSTRG.23335.6	yes|up	SLC25A1	solute carrier family 25 member 1	1564	1587	161	-21.16	miRNA: 3' agUAAGGU----UCUGCACGGUUa 5' **||||||****||*||||||||* target: 5' caATTCCAGTGCAGTCGTGCCAAa 3'
NC_040278.1_37507	yes|down	MSTRG.23335.5	yes|up	SLC25A1	solute carrier family 25 member 1	4354	4377	161	-21.16	miRNA: 3' agUAAGGU----UCUGCACGGUUa 5' **||||||****||*||||||||* target: 5' caATTCCAGTGCAGTCGTGCCAAa 3'
NC_040253.1_5757	yes|down	MSTRG.25440.1	yes|down	LOC114108679	steroid 21-hydroxylase, transcript variant X1	8611	8632	163	-20.24	miRNA: 3' ugUCGAUACGGUCGUAGAACGGa 5' :*:||*|||*|*||*|||||||* target: 5' ggGGCCATGGC-GCCTCTTGCCc 3'
NC_040278.1_37604	yes|down	MSTRG.29568.1	yes|down	ADGRA2	adhesion G protein-coupled receptor A2	38	60	165	-26.85	miRNA: 3' gacgucAUGACAAGGGCGACGAu 5' |*****|:|||*|*||||||||: target: 5' cgcgccTGCTGCTGCCGCTGCTg 3'
NC_040253.1_5757	yes|down	MSTRG.19751.1	yes|down	FHOD1	formin homology 2 domain containing 1	1150	1173	160	-22.57	miRNA: 3' ugUCGAUACGGUCGU-AGAACGGa 5' **|*|*|**||||:|*|||||||| target: 5' caACCCACTCCAGTAGTCTTGCCt 3'
NC_040253.1_5757	yes|down	MSTRG.10830.3	yes|down			2705	2728	160	-22.57	miRNA: 3' ugUCGAUACGGUCGU-AGAACGGa 5' **|*|*|**||||:|*|||||||| target: 5' caAACCACTCCAGTATTCTTGCCt 3'
NC_040253.1_5757	yes|down	MSTRG.16121.1	yes|up	KLHL10	kelch like family member 10	6619	6640	163	-20.25	miRNA: 3' ugucgaUACGGUCGUAGAACGGa 5' :||***||*|||*|||||||||* target: 5' gcaaagATTCCA-CATCTTGCCa 3'
NC_040278.1_37515	yes|down	MSTRG.23335.6	yes|up	SLC25A1	solute carrier family 25 member 1	1564	1587	161	-21.16	miRNA: 3' agUAAGGU----UCUGCACGGUUa 5' **||||||****||*||||||||* target: 5' caATTCCAGTGCAGTCGTGCCAAa 3'
NC_040253.1_5757	yes|down	MSTRG.6117.1	yes|up	ADGRF3	adhesion G protein-coupled receptor F3	9107	9130	160	-22.1	miRNA: 3' ugUCGAUACGGUCGU-AGAACGGa 5' **|*|*|**||||:|*|||||||| target: 5' caACCCACCCCAGTATTCTTGCCt 3'
NC_040278.1_37515	yes|down	MSTRG.23335.5	yes|up	SLC25A1	solute carrier family 25 member 1	4354	4377	161	-21.16	miRNA: 3' agUAAGGU----UCUGCACGGUUa 5' **||||||****||*||||||||* target: 5' caATTCCAGTGCAGTCGTGCCAAa 3'
NC_040278.1_37515	yes|down	MSTRG.23335.3	yes|up	SLC25A1	solute carrier family 25 member 1	6536	6559	161	-21.16	miRNA: 3' agUAAGGU----UCUGCACGGUUa 5' **||||||****||*||||||||* target: 5' caATTCCAGTGCAGTCGTGCCAAa 3'
NC_040278.1_37604	yes|down	MSTRG.25440.1	yes|down	LOC114108679	steroid 21-hydroxylase, transcript variant X1	301	323	161	-29.86	miRNA: 3' gaCGUCAUGACAAGGGCGACGAu 5' :|||||*:|||*|*|:||||||: target: 5' ttGCAGGGCTGCTGCTGCTGCTg 3'
NC_040278.1_38402	yes|down	MSTRG.4365.4	yes|down	COL3A1	collagen type III alpha 1 chain	485	506	160	-22.66	miRNA: 3' gguuuUCCAAGCAAGUCCAAGAa 5' :||**||||||***||||||||* target: 5' tcaccAGGTTC-CCCAGGTTCTc 3'
NC_040265.1_25116	yes|down	MSTRG.10913.1	yes|down	GPX3	glutathione peroxidase 3	536	557	160	-27.58	miRNA: 3' uugauauguuGGAGGAUGGAGu 5' :|*****::*|||||||||||: target: 5' gaactcctgtCCTCCTACCTCg 3'
NC_040253.1_5757	yes|down	MSTRG.16121.3	yes|up	KLHL10	kelch like family member 10	6425	6446	163	-20.25	miRNA: 3' ugucgaUACGGUCGUAGAACGGa 5' :||***||*|||*|||||||||* target: 5' gcaaagATTCCA-CATCTTGCCa 3'
NC_040278.1_37604	yes|down	MSTRG.80.1	yes|down	COL6A3	collagen type VI alpha 3 chain	3447	3471	162	-25.18	miRNA: 3' gacGUCAU-GAC-AAGGGCGACGAu 5' ***|||*|*|*|*||:||||||||: target: 5' ggtCAGGAGCGGCTTTCCGCTGCTg 3'
NC_040278.1_37604	yes|down	MSTRG.30574.1	yes|down	FHL1	four and a half LIM domains 1, transcript variant X1	307	329	163	-22.8	miRNA: 3' gacgucauGACAAGGGCGACGAu 5' |***|***|||*|:||||||||* target: 5' cacgacacCTGCTTCCGCTGCTc 3'
NC_040278.1_37604	yes|down	MSTRG.30574.2	yes|down	FHL1	four and a half LIM domains 1, transcript variant X1	253	275	163	-22.8	miRNA: 3' gacgucauGACAAGGGCGACGAu 5' |***|***|||*|:||||||||* target: 5' cacgacacCTGCTTCCGCTGCTc 3'
NC_040268.1_27808	yes|down	MSTRG.28701.5	yes|down	LRCH4	leucine rich repeats and calponin homology domain containing 4, transcript variant X1	13935	13956	174	-21.72	miRNA: 3' ucagCGAAGUUAGUACGGGUUa 5' ****||||||*||*|||||||* target: 5' ccggGCTTCATTCTTGCCCAAa 3'
NC_040278.1_37604	yes|down	MSTRG.577.1	yes|up	PRKAA2	protein kinase AMP-activated catalytic subunit alpha 2	3192	3214	167	-22.37	miRNA: 3' gacgUCAUGACAAGGGCGACGAu 5' ****|||:||*||**|||||||* target: 5' ggtaAGTGCTATTAGCGCTGCTt 3'
NC_040268.1_27808	yes|down	MSTRG.6117.1	yes|up	ADGRF3	adhesion G protein-coupled receptor F3	8218	8239	160	-37.33	miRNA: 3' ucAGCGAAGUUAGUACGGGUUa 5' ||||||||||:||:||:||:|* target: 5' agTCGCTTCAGTCGTGTCCGAc 3'
NC_040278.1_37507	yes|down	MSTRG.23335.3	yes|up	SLC25A1	solute carrier family 25 member 1	6536	6559	161	-21.16	miRNA: 3' agUAAGGU----UCUGCACGGUUa 5' **||||||****||*||||||||* target: 5' caATTCCAGTGCAGTCGTGCCAAa 3'
NC_040261.1_18691	yes|down	MSTRG.4365.4	yes|down	COL3A1	collagen type III alpha 1 chain	485	506	160	-22.66	miRNA: 3' gguuuUCCAAGCAAGUCCAAGAa 5' :||**||||||***||||||||* target: 5' tcaccAGGTTC-CCCAGGTTCTc 3'
